# Supplementary material for: Identification and Functional Characterization of Novel MYC-Regulated Long Noncoding RNAs in Group 3 Medulloblastoma
Source: Cancers (Basel). 2021 Jul 30;13(15):3853. doi: 10.3390/cancers13153853 (PMC8345409; doi:10.3390/cancers13153853)
Supplement: Supplementary file 1 [file cancers-13-03853-s001.zip]

Archive with 10 entries (9 files):
- Supplementary Materials/
- Supplementary Materials/Dataset S1.xlsx
- Supplementary Materials/Dataset S2.xlsx
- Supplementary Materials/Dataset S3.xlsx
- Supplementary Materials/Dataset S4.xlsx
- Supplementary Materials/Original Images for Blots.pdf
- Supplementary Materials/Supplementary Figures and Captions.pdf
- Supplementary Materials/Table S1.pdf
- Supplementary Materials/Table S2.pdf
- Supplementary Materials/Table S3.pdf
