# Supplementary material for: Identification and Functional Characterization of Novel MYC-Regulated Long Noncoding RNAs in Group 3 Medulloblastoma
Source: Cancers (Basel). 2021 Jul 30;13(15):3853. doi: 10.3390/cancers13153853 (PMC8345409; doi:10.3390/cancers13153853)
Supplement: Supplementary file 1 [file cancers-13-03853-s001.zip › Supplementary Materials/Dataset S1.xlsx]

## Sheet: Total_RNA_de
Dataset S1
Gene_ID	Gene_name	Gene_type	OMO_1 (CPM)	OMO_2 (CPM)	OMO_3 (CPM)	OMO_4 (CPM)	OMO+DOX_1 (CPM)	OMO+DOX_2 (CPM)	OMO+DOX_3 (CPM)	OMO+DOX_4 (CPM)
ENSG00000125675.18	GRIA3	protein_coding	0	0	0	0	8000.29	7979.72	7776.51	7704.5
ENSG00000183117.19	CSMD1	protein_coding	0	0	0	0	2274.48	2078.66	2032.72	2024.84
ENSG00000235023.1	AP001626.1	lncRNA	0	0	0	0	1771.87	1740.16	1817.67	1706.85
ENSG00000231976.8	FAM238B	transcribed_unprocessed_pseudogene	0	0	0	0	1704.92	1377.83	1856	1556.27
ENSG00000105664.11	COMP	protein_coding	0.975959	0.925565	1.94462	2.14373	12197.5	11752.1	13656.8	14196
ENSG00000162951.11	LRRTM1	protein_coding	0.975959	0	0	0	2547	2350.41	2607.75	2598.7
ENSG00000060566.14	CREB3L3	protein_coding	0	0	1.94462	0	3697.45	3188.31	3946.69	3926.48
ENSG00000091482.8	SMPX	protein_coding	0	0	0	0	604.454	655.541	598.409	567.545
ENSG00000096006.11	CRISP3	protein_coding	0	0	0	0	554.476	556.614	638.615	546.486
ENSG00000131096.10	PYY	protein_coding	3.90383	2.77669	1.94462	1.07187	10149.4	8112.02	11091.1	11121.4
ENSG00000286892.1	AC084212.1	lncRNA	0	0	0.972309	0	1379.59	1258.64	1409.07	1291.98
ENSG00000086967.10	MYBPC2	protein_coding	0	0	0	0	417.743	364.719	465.637	379.065
ENSG00000160179.18	ABCG1	protein_coding	0	0	0	0	349.848	377.83	378.681	382.224
ENSG00000198734.11	F5	protein_coding	6.83171	3.70226	3.88923	6.43119	14207	14685.3	14489.9	14069.6
ENSG00000162594.16	IL23R	protein_coding	0	0	0	0	345.133	307.508	289.854	310.623
ENSG00000064300.9	NGFR	protein_coding	1.95192	1.85113	3.88923	3.2156	6705.57	6112.02	7307.13	7190.66
ENSG00000234296.1	AL390961.1	lncRNA	0	0	0	0	324.387	290.822	307.62	254.816
ENSG00000285336.1	AC108734.4	lncRNA	0	0	0	0	256.492	241.954	244.039	220.068
ENSG00000175267.15	VWA3A	protein_coding	0.975959	1.85113	0	0	1275.86	1336.11	1597	1446.77
ENSG00000281880.2	PAUPAR	lncRNA	0	0	0	0	176.338	203.814	193.548	184.268
ENSG00000285108.1	AC103718.1	lncRNA	0	0.925565	0	0	518.642	486.292	530.153	449.614
ENSG00000150361.12	KLHL1	protein_coding	3.90383	0.925565	0	2.14373	2149.06	2215.73	2243.1	2212.27
ENSG00000106236.4	NPTX2	protein_coding	6.83171	14.809	11.6677	17.1499	14261.7	13170.4	15197.7	15676.5
ENSG00000112175.8	BMP5	protein_coding	0	0	0	0	125.417	139.451	146.797	111.614
ENSG00000250423.2	KIAA1210	protein_coding	0	0	0.972309	0	382.852	370.678	394.576	380.118
ENSG00000227110.7	LMCD1-AS1	lncRNA	1.95192	0	0.972309	0	826.998	895.111	945.299	839.208
ENSG00000154764.6	WNT7A	protein_coding	0	0	0	0	103.728	112.038	111.267	163.209
ENSG00000143119.14	CD53	protein_coding	0	0	0	0	100.899	115.614	127.162	110.561
ENSG00000160190.14	SLC37A1	protein_coding	0	1.85113	0	0	541.274	450.535	544.178	522.268
ENSG00000170412.18	GPRC5C	protein_coding	0	0	0	0	97.1275	78.6649	115.942	113.72
ENSG00000259590.1	LINC02244	lncRNA	0	0	0	0	75.4389	110.846	99.1115	122.143
ENSG00000123095.6	BHLHE41	protein_coding	0.975959	0.925565	0	0	489.41	492.251	503.038	469.62
ENSG00000104055.16	TGM5	protein_coding	0	0	0	0	103.728	97.7352	101.917	84.2367
ENSG00000225431.1	LINC01671	lncRNA	0	0	0	0	96.1845	88.2	96.3064	96.8722
ENSG00000182162.11	P2RY8	protein_coding	0	0	0	1.07187	277.238	240.762	305.75	290.617
ENSG00000182162.11_PAR_Y	P2RY8	protein_coding	0	0	0	1.07187	277.238	240.762	305.75	290.617
ENSG00000236354.1	LINC00437	lncRNA	0	0	0	0	81.0968	97.7352	98.1765	91.6075
ENSG00000156427.8	FGF18	protein_coding	6.83171	4.62782	7.77847	7.50306	4946.9	4595.94	5241.69	5113.17
ENSG00000160191.18	PDE9A	protein_coding	12.6875	8.33008	14.5846	11.7905	8638.69	7920.12	9044.39	8864.86
ENSG00000286893.1	AC015660.5	lncRNA	0	0	0	0	94.2986	87.0081	77.6062	102.137
ENSG00000179776.19	CDH5	protein_coding	0	0	0	0	93.3556	72.7054	99.1115	89.5015
ENSG00000196581.11	AJAP1	protein_coding	2.92788	1.85113	3.88923	2.14373	1948.21	1671.03	1881.25	1849
ENSG00000229314.5	ORM1	protein_coding	0	0	0	0	77.3248	71.5135	85.0863	86.3427
ENSG00000185960.14	SHOX	protein_coding	0	0	0	0	77.3248	83.4325	72.9311	71.6012
ENSG00000185960.14_PAR_Y	SHOX	protein_coding	0	0	0	0	77.3248	83.4325	72.9311	71.6012
ENSG00000231811.3	AL159166.1	lncRNA	0	0	0	0	74.4959	104.887	71.0611	47.3832
ENSG00000234423.2	LINC01250	lncRNA	0	0	0	0	79.2108	71.5135	84.1513	56.8598
ENSG00000163673.7	DCLK3	protein_coding	1.95192	7.40452	5.83385	3.2156	2711.08	2793.8	2607.75	2816.67
ENSG00000185304.15	RGPD2	protein_coding	0	2.77669	0	0	463.949	338.497	539.503	306.411
ENSG00000167037.18	SGSM1	protein_coding	0	0	0	0	63.18	47.6757	50.4908	72.6542
ENSG00000087128.10	TMPRSS11E	protein_coding	0	0	0	0	65.066	50.0595	58.9059	55.8068
ENSG00000187627.15	RGPD1	protein_coding	25.3749	15.7346	13.6123	31.0841	8437.84	8219.29	8374.92	7057.99
ENSG00000007372.23	PAX6	protein_coding	11.7115	4.62782	7.77847	5.35933	2615.84	2427.88	2588.12	2494.46
ENSG00000141485.16	SLC13A5	protein_coding	0	0.925565	0	1.07187	173.509	199.046	174.848	185.321
ENSG00000273062.1	AL449106.1	lncRNA	50.7498	44.4271	34.0308	34.2997	11206.4	10778.3	11121.1	12103.8
ENSG00000198914.4	POU3F3	protein_coding	4.87979	15.7346	16.5292	8.57493	3226.9	2892.72	3140.71	3223.11
ENSG00000140015.20	KCNH5	protein_coding	1.95192	0	0.972309	1.07187	301.755	288.438	240.299	208.486
ENSG00000139117.14	CPNE8	protein_coding	0	0	0.972309	0	75.4389	92.9676	84.1513	91.6075
ENSG00000173210.19	ABLIM3	protein_coding	5.85575	5.55339	7.77847	9.64679	1613.45	1668.65	1712.01	1604.71
ENSG00000215246.5	AC116351.1	lncRNA	0.975959	0	0	0	67.895	81.0487	86.9563	84.2367
ENSG00000250686.2	KHDRBS2-OT	lncRNA	0	0.925565	1.94462	0	182.939	202.622	183.263	175.844
ENSG00000177453.7	NIM1K	protein_coding	23.423	16.6602	13.6123	20.3654	3892.65	3933.24	3933.6	4060.21
ENSG00000215861.6	AC245297.1	transcribed_unprocessed_pseudogene	1.95192	0	1.94462	1.07187	289.497	268.176	271.154	263.24
ENSG00000141052.17	MYOCD	protein_coding	0.975959	3.70226	2.91693	1.07187	434.716	563.765	394.576	466.461
ENSG00000196639.6	HRH1	protein_coding	0	0	0.972309	0	89.5836	76.2811	72.9311	52.648
ENSG00000260469.3	INSYN1-AS1	lncRNA	0.975959	0	0	0	72.6099	71.5135	78.5412	68.4423
ENSG00000158022.6	TRIM63	protein_coding	0	0	0	1.07187	59.4081	79.8568	70.1261	74.7601
ENSG00000214249.3	CTAGE11P	processed_pseudogene	0	1.85113	0.972309	1.07187	181.996	220.5	192.613	194.797
ENSG00000163395.16	IGFN1	protein_coding	0.975959	4.62782	4.86154	3.2156	610.112	759.235	532.958	622.299
ENSG00000162645.13	GBP2	protein_coding	3.90383	6.47895	1.94462	7.50306	838.314	887.96	957.454	870.797
ENSG00000286839.1	AC093240.1	lncRNA	0	0	0.972309	0	69.7809	56.0189	60.7759	62.1246
ENSG00000119121.22	TRPM6	protein_coding	15.6153	13.8835	16.5292	16.078	2399.9	2348.03	2185.13	2164.88
ENSG00000108001.13	EBF3	protein_coding	47.822	42.576	41.8093	50.3777	5781.45	6426.68	5521.26	6034.51
ENSG00000088881.20	EBF4	protein_coding	26.3509	19.4369	24.3077	23.581	2986.44	2622.16	3411.87	2988.3
ENSG00000143631.10	FLG	protein_coding	2.92788	2.77669	1.94462	1.07187	306.47	290.822	295.464	261.134
ENSG00000249852.1	AC145676.1	TEC	0.975959	0	0	1.07187	75.4389	70.3216	84.1513	68.4423
ENSG00000165194.15	PCDH19	protein_coding	13.6634	6.47895	12.64	13.9343	1522.92	1369.48	1454.88	1267.76
ENSG00000145075.13	CCDC39	lncRNA	0	0	0	7.50306	216.887	272.943	243.104	150.573
ENSG00000005108.16	THSD7A	protein_coding	0.975959	0	0	1.07187	66.009	83.4325	82.2812	47.3832
ENSG00000104368.18	PLAT	protein_coding	44.8941	54.6083	59.3108	52.5214	5735.24	5421.92	6324.43	5876.57
ENSG00000140678.16	ITGAX	protein_coding	7.80767	3.70226	1.94462	7.50306	541.274	595.946	611.499	533.85
ENSG00000253819.2	LINC01151	lncRNA	2.92788	8.33008	3.88923	8.57493	744.959	709.176	634.875	480.149
ENSG00000134531.10	EMP1	protein_coding	68.3171	73.1196	75.8401	78.2462	7048.82	7992.83	7774.64	7543.4
ENSG00000177706.9	FAM20C	protein_coding	249.845	271.19	248.911	239.026	25060.8	22754.4	24409.5	27287.4
ENSG00000244414.6	CFHR1	protein_coding	0.975959	0.925565	1.94462	1.07187	114.101	121.573	141.187	140.044
ENSG00000101134.12	DOK5	protein_coding	26.3509	28.6925	32.0862	23.581	2452.71	2663.88	2754.55	2632.4
ENSG00000170271.11	FAXDC2	protein_coding	23.423	44.4271	16.5292	31.0841	2568.69	2961.85	2561	2861.94
ENSG00000176845.13	METRNL	protein_coding	4.87979	1.85113	5.83385	4.28746	364.935	369.487	406.731	436.978
ENSG00000188404.10	SELL	protein_coding	17.5673	24.9902	23.3354	25.7248	1931.23	2066.74	2273.02	2115.4
ENSG00000233673.7	ANAPC1P1	transcribed_unprocessed_pseudogene	5.85575	9.25565	3.88923	6.43119	632.743	611.441	603.084	491.732
ENSG00000167244.21	IGF2	protein_coding	0.975959	0	0.972309	0	49.9782	51.2514	57.0359	61.0716
ENSG00000150630.4	VEGFC	protein_coding	6.83171	3.70226	2.91693	2.14373	361.164	342.073	356.24	379.065
ENSG00000185038.14	MROH2A	protein_coding	0.975959	0.925565	0.972309	0	67.895	79.8568	63.581	91.6075
ENSG00000082074.18	FYB1	protein_coding	1.95192	2.77669	0	2.14373	152.764	153.754	159.887	158.997
ENSG00000223715.3	LINC01208	lncRNA	1.95192	0.925565	1.94462	0	105.614	117.997	107.527	109.508
ENSG00000189337.17	KAZN	protein_coding	2.92788	0	1.94462	2.14373	147.106	160.905	135.577	153.732
ENSG00000178538.10	CA8	protein_coding	0	1.85113	0.972309	1.07187	110.329	70.3216	100.047	72.6542
ENSG00000101333.16	PLCB4	protein_coding	3.90383	4.62782	1.94462	1.07187	241.404	253.873	248.714	240.075
ENSG00000183662.11	TAFA1	protein_coding	2.92788	0	2.91693	1.07187	147.106	144.219	121.552	168.473
ENSG00000115896.16	PLCL1	protein_coding	119.067	85.1519	95.2862	117.905	7823.95	8520.84	7609.14	7534.98
ENSG00000187398.12	LUZP2	protein_coding	7.80767	1.85113	3.88923	4.28746	355.506	362.335	331.93	296.934
ENSG00000111319.13	SCNN1A	protein_coding	0	4.62782	0.972309	0	118.816	102.503	120.617	128.461
ENSG00000105246.6	EBI3	protein_coding	1.95192	1.85113	4.86154	3.2156	226.317	197.854	225.338	240.075
ENSG00000058866.15	DGKG	protein_coding	8.78363	9.25565	7.77847	9.64679	649.717	676.995	617.109	613.875
ENSG00000136999.5	CCN3	protein_coding	24.399	15.7346	26.2523	26.7966	1591.76	1600.71	1664.32	1603.66
ENSG00000118946.12	PCDH17	protein_coding	1.95192	1.85113	0.972309	3.2156	149.935	129.916	163.627	130.567
ENSG00000168016.14	TRANK1	protein_coding	12.6875	8.33008	5.83385	10.7187	689.323	601.906	646.095	612.822
ENSG00000230067.3	HSPD1P6	transcribed_processed_pseudogene	4.87979	8.33008	6.80616	6.43119	427.173	449.343	465.637	450.667
ENSG00000169291.10	SHE	protein_coding	2.92788	1.85113	1.94462	1.07187	132.018	160.905	122.487	113.72
ENSG00000113361.13	CDH6	protein_coding	6.83171	9.25565	9.72309	8.57493	535.616	562.573	546.983	542.274
ENSG00000234409.7	CCDC188	protein_coding	2.92788	1.85113	0.972309	4.28746	165.022	153.754	153.342	152.679
ENSG00000240859.3	AC093627.4	lncRNA	2.92788	2.77669	4.86154	1.07187	166.908	179.976	202.898	164.262
ENSG00000259341.2	AC015660.1	lncRNA	2.92788	1.85113	1.94462	3.2156	164.08	151.37	131.837	149.52
ENSG00000254319.6	AC246817.2	lncRNA	15.6153	18.5113	13.6123	9.64679	876.977	886.768	828.422	751.813
ENSG00000125787.11	GNRH2	protein_coding	0.975959	5.55339	1.94462	3.2156	172.566	147.795	210.378	163.209
ENSG00000273110.1	AL162591.2	lncRNA	5.85575	7.40452	8.75078	3.2156	374.365	337.305	359.98	387.489
ENSG00000010932.17	FMO1	protein_coding	0.975959	2.77669	3.88923	0	124.474	119.189	112.202	109.508
ENSG00000186998.16	EMID1	protein_coding	26.3509	25.9158	30.1416	27.8685	1471.06	1529.2	1550.25	1615.24
ENSG00000112232.9	KHDRBS2	protein_coding	80.0286	61.0873	69.0339	83.6055	4085.96	3997.61	4094.43	3838.04
ENSG00000167588.13	GPD1	protein_coding	98.5718	121.249	116.677	122.193	6008.7	5582.82	6343.14	6118.75
ENSG00000077063.11	CTTNBP2	protein_coding	27.3268	18.5113	22.3631	23.581	1234.37	1206.19	1168.77	1145.62
ENSG00000152208.13	GRID2	protein_coding	38.0624	48.1294	36.9477	53.5933	2188.67	2272.94	1996.25	2028
ENSG00000087494.16	PTHLH	protein_coding	3.90383	2.77669	1.94462	2.14373	149.935	129.916	126.227	133.726
ENSG00000287586.1	Z98886.1	lncRNA	0.975959	1.85113	0.972309	2.14373	83.9257	84.6243	69.191	67.3894
ENSG00000285807.1	AL353768.2	lncRNA	0.975959	1.85113	4.86154	3.2156	122.588	137.068	146.797	121.09
ENSG00000120341.18	SEC16B	protein_coding	0	0.925565	3.88923	2.14373	100.899	66.746	86.9563	72.6542
ENSG00000175161.13	CADM2	protein_coding	24.399	17.5857	15.5569	13.9343	861.889	833.133	815.332	692.847
ENSG00000286696.1	AC090826.3	lncRNA	0.975959	3.70226	2.91693	0	114.101	84.6243	97.2415	71.6012
ENSG00000152578.13	GRIA4	protein_coding	2.92788	0	0	2.14373	59.4081	70.3216	53.2958	55.8068
ENSG00000165617.14	DACT1	protein_coding	1.95192	0	1.94462	3.2156	82.0398	64.3622	81.3462	93.7134
ENSG00000152910.19	CNTNAP4	protein_coding	2.92788	4.62782	4.86154	1.07187	143.334	148.987	164.562	163.209
ENSG00000178573.7	MAF	protein_coding	0.975959	2.77669	0	2.14373	73.5529	52.4433	75.7361	73.7071
ENSG00000171587.15	DSCAM	protein_coding	6.83171	4.62782	5.83385	5.35933	238.575	240.762	232.818	253.763
ENSG00000134121.10	CHL1	protein_coding	6.83171	5.55339	1.94462	5.35933	226.317	225.268	187.003	204.274
ENSG00000116194.13	ANGPTL1	protein_coding	5.85575	5.55339	1.94462	3.2156	204.628	169.249	182.328	158.997
ENSG00000153253.18	SCN3A	protein_coding	25.3749	39.7993	22.3631	22.5092	1274.92	1133.49	1140.72	1055.07
ENSG00000081985.11	IL12RB2	protein_coding	8.78363	12.9579	2.91693	10.7187	429.058	336.114	370.266	325.364
ENSG00000153993.13	SEMA3D	protein_coding	0.975959	1.85113	1.94462	6.43119	121.645	133.492	94.4364	111.614
ENSG00000165899.11	OTOGL	protein_coding	0.975959	4.62782	0.972309	5.35933	114.101	119.189	147.732	114.773
ENSG00000108018.15	SORCS1	protein_coding	77.1007	58.3106	73.8954	75.0306	2935.51	2995.23	2798.5	2724.01
ENSG00000246662.6	LINC00535	lncRNA	3.90383	3.70226	3.88923	1.07187	134.847	122.765	133.707	123.196
ENSG00000138623.10	SEMA7A	protein_coding	54.6537	47.2038	53.477	56.8089	2069.85	1868.89	2161.75	2076.44
ENSG00000152785.7	BMP3	protein_coding	17.5673	9.25565	10.6954	8.57493	446.032	435.041	453.482	452.772
ENSG00000162630.6	B3GALT2	protein_coding	3.90383	3.70226	0	1.07187	93.3556	101.311	81.3462	80.0249
ENSG00000144339.12	TMEFF2	protein_coding	22.447	21.288	34.0308	23.581	1005.22	938.019	993.92	936.081
ENSG00000179163.11	FUCA1	protein_coding	529.946	502.582	592.136	564.873	18892.7	19663.8	20258.9	19984.1
ENSG00000154654.15	NCAM2	protein_coding	29.2788	35.1715	23.3354	38.5872	1204.19	1121.57	1101.45	1049.8
ENSG00000198576.4	ARC	protein_coding	5.85575	3.70226	3.88923	3.2156	154.65	148.987	144.927	154.785
ENSG00000009950.16	MLXIPL	protein_coding	117.115	104.589	123.483	120.049	4202.89	3661.49	4302	4064.42
ENSG00000228824.7	MIR4500HG	lncRNA	16.5913	21.288	19.4462	15.0061	655.375	680.57	591.864	614.928
ENSG00000205403.13	CFI	protein_coding	8.78363	19.4369	31.1139	10.7187	660.09	587.603	576.904	622.299
ENSG00000236279.7	CLEC2L	protein_coding	3.90383	0.925565	1.94462	6.43119	127.303	98.9271	112.202	115.826
ENSG00000229214.2	LINC00242	lncRNA	3.90383	5.55339	3.88923	4.28746	153.707	154.946	156.147	156.891
ENSG00000035720.8	STAP1	protein_coding	0.975959	1.85113	1.94462	1.07187	56.5791	46.4838	56.1008	52.648
ENSG00000267702.1	AP005131.6	lncRNA	5.85575	1.85113	3.88923	2.14373	110.329	115.614	122.487	125.302
ENSG00000079689.14	SCGN	protein_coding	1.95192	6.47895	10.6954	8.57493	223.488	207.389	244.974	242.181
ENSG00000060140.9	STYK1	protein_coding	3.90383	1.85113	1.94462	1.07187	80.1538	65.5541	80.4112	69.4953
ENSG00000163239.12	TDRD10	protein_coding	7.80767	3.70226	5.83385	7.50306	212.172	193.087	201.963	189.533
ENSG00000175967.4	FO393415.1	lncRNA	1.95192	2.77669	0.972309	1.07187	69.7809	50.0595	57.9709	54.7539
ENSG00000080493.17	SLC4A4	protein_coding	9.75959	4.62782	5.83385	6.43119	209.343	220.5	227.208	190.586
ENSG00000273036.3	AL390726.4	transcribed_processed_pseudogene	3.90383	0	0	4.28746	67.895	48.8676	72.9311	64.2305
ENSG00000100122.7	CRYBB1	protein_coding	1.95192	0	10.6954	8.57493	176.338	147.795	161.757	158.997
ENSG00000265107.3	GJA5	protein_coding	0.975959	3.70226	2.91693	0	57.5221	54.827	70.1261	68.4423
ENSG00000146242.8	TPBG	protein_coding	499.691	442.42	456.985	426.603	13267.8	13090.6	13989.7	13802.2
ENSG00000180440.4	SERTM1	protein_coding	49.7739	52.7572	61.2554	49.3058	1540.84	1617.4	1620.38	1541.53
ENSG00000173926.6	MARCH3	protein_coding	43.9181	28.6925	38.8923	46.0902	1194.76	1189.51	1128.56	1107.71
ENSG00000173805.15	HAP1	protein_coding	19.5192	23.1391	18.4739	17.1499	547.875	518.473	610.564	600.187
ENSG00000273384.1	AL137796.1	lncRNA	7.80767	1.85113	1.94462	4.28746	106.557	119.189	119.682	117.931
ENSG00000163032.12	VSNL1	protein_coding	16.5913	20.3624	15.5569	21.4373	558.248	543.503	559.138	439.084
ENSG00000088386.17	SLC15A1	protein_coding	3.90383	0	4.86154	1.07187	73.5529	61.9784	84.1513	69.4953
ENSG00000148053.16	NTRK2	protein_coding	2.92788	1.85113	0.972309	7.50306	85.8117	102.503	95.3714	88.4486
ENSG00000101638.13	ST8SIA5	protein_coding	3.90383	8.33008	18.4739	5.35933	276.295	241.954	258.064	231.651
ENSG00000066032.18	CTNNA2	protein_coding	0.975959	1.85113	1.94462	3.2156	63.18	50.0595	51.4258	61.0716
ENSG00000176635.17	HORMAD2	protein_coding	5.85575	2.77669	5.83385	6.43119	134.847	151.37	146.797	121.09
ENSG00000085831.15	TTC39A	protein_coding	52.7018	57.385	63.2001	60.0245	1479.54	1529.2	1564.28	1435.18
ENSG00000287069.1	AC061958.1	lncRNA	6.83171	3.70226	3.88923	4.28746	124.474	131.108	128.097	103.19
ENSG00000169218.14	RSPO1	protein_coding	417.71	308.213	363.643	395.518	9153.56	8697.24	9392.22	9405.03
ENSG00000135678.12	CPM	protein_coding	94.668	59.2361	74.8678	71.815	1842.59	1899.88	1834.5	1832.15
ENSG00000116704.8	SLC35D1	protein_coding	852.988	985.726	786.598	885.361	21400.1	23361.1	20981.7	20707.5
ENSG00000088538.13	DOCK3	protein_coding	12.6875	4.62782	8.75078	8.57493	176.338	231.227	212.248	235.863
ENSG00000054598.9	FOXC1	protein_coding	45.8701	70.3429	77.7847	61.0963	1546.5	1468.41	1590.46	1617.35
ENSG00000075461.6	CACNG4	protein_coding	18.5432	19.4369	24.3077	31.0841	611.055	528.008	560.073	543.327
ENSG00000185634.12	SHC4	protein_coding	40.0143	37.9481	30.1416	46.0902	901.494	929.676	940.624	865.532
ENSG00000044524.11	EPHA3	protein_coding	11.7115	8.33008	8.75078	15.0061	265.922	259.832	248.714	249.551
ENSG00000144724.20	PTPRG	protein_coding	58.5575	25.9158	26.2523	37.5153	903.38	870.081	870.498	760.237
ENSG00000196361.10	ELAVL3	protein_coding	41.9662	37.9481	43.7539	56.8089	996.736	1050.06	990.18	1065.59
ENSG00000135333.14	EPHA7	protein_coding	141.514	187.89	140.985	121.121	3400.41	3551.84	3368.86	3185.2
ENSG00000177875.5	CCDC184	protein_coding	13.6634	8.33008	3.88923	16.078	217.83	240.762	223.468	232.704
ENSG00000205038.12	PKHD1L1	protein_coding	8.78363	5.55339	3.88923	3.2156	137.676	114.422	118.747	108.455
ENSG00000213057.5	C1orf220	lncRNA	81.0046	74.9707	59.3108	78.2462	1649.28	1580.45	1590.46	1529.95
ENSG00000274080.1	AC005089.1	lncRNA	1.95192	3.70226	0.972309	5.35933	70.7239	75.0892	65.451	54.7539
ENSG00000184371.14	CSF1	protein_coding	61.4854	51.8316	50.56	55.737	1176.85	1059.59	1310.89	1202.48
ENSG00000144355.15	DLX1	protein_coding	2.92788	1.85113	2.91693	3.2156	47.1493	65.5541	57.0359	75.8131
ENSG00000169116.11	PARM1	protein_coding	221.543	271.19	212.936	242.242	4965.76	4945.16	5255.71	4962.6
ENSG00000138675.16	FGF5	protein_coding	6.83171	2.77669	4.86154	6.43119	108.443	138.259	100.982	101.084
ENSG00000198719.9	DLL1	protein_coding	18.5432	19.4369	19.4462	25.7248	389.453	411.203	426.366	487.52
ENSG00000147509.14	RGS20	protein_coding	10.7355	3.70226	5.83385	11.7905	161.251	148.987	173.913	172.685
ENSG00000107518.18	ATRNL1	protein_coding	429.422	448.899	414.203	435.177	8784.85	9557.78	8403.91	8412.09
ENSG00000081803.16	CADPS2	protein_coding	51.7258	45.3527	37.92	40.7309	944.872	887.96	886.393	855.003
ENSG00000154080.14	CHST9	protein_coding	5.85575	7.40452	2.91693	6.43119	118.816	112.038	128.097	102.137
ENSG00000261054.1	AC036108.2	lncRNA	43.9181	57.385	18.4739	65.3838	975.99	1104.88	784.477	813.937
ENSG00000140600.17	SH3GL3	protein_coding	17.5673	19.4369	18.4739	24.6529	395.111	414.778	353.435	427.501
ENSG00000161405.17	IKZF3	protein_coding	5.85575	12.9579	8.75078	2.14373	169.737	143.027	128.097	160.05
ENSG00000064989.13	CALCRL	protein_coding	11.7115	8.33008	4.86154	7.50306	189.54	171.632	150.537	115.826
ENSG00000135744.8	AGT	protein_coding	38.0624	42.576	43.7539	45.0184	707.239	791.416	846.188	831.838
ENSG00000150394.14	CDH8	protein_coding	25.3749	24.0647	21.3908	22.5092	454.519	429.081	434.782	431.713
ENSG00000181381.13	DDX60L	protein_coding	73.1969	71.2685	49.5877	66.4557	1269.26	1297.97	1120.15	1076.12
ENSG00000135111.16	TBX3	protein_coding	762.224	944.076	850.77	833.912	15725.2	15401.6	14830.3	15819.7
ENSG00000125845.7	BMP2	protein_coding	60.5094	47.2038	47.6431	41.8028	930.727	878.425	910.704	873.956
ENSG00000150471.16	ADGRL3	protein_coding	28.3028	55.5339	34.0308	50.3777	830.77	705.6	792.892	703.377
ENSG00000164120.14	HPGD	protein_coding	33.1826	28.6925	30.1416	37.5153	538.445	618.592	620.849	541.221
ENSG00000068305.17	MEF2A	protein_coding	2919.09	2812.79	2463.83	2871.53	48196.9	51805.6	47332.3	46499.7
ENSG00000158874.11	APOA2	protein_coding	1.95192	3.70226	4.86154	4.28746	67.895	54.827	57.9709	81.0779
ENSG00000145242.13	EPHA5	protein_coding	12.6875	14.809	5.83385	12.8624	190.483	213.349	206.638	185.321
ENSG00000167483.18	NIBAN3	protein_coding	10.7355	12.0323	6.80616	8.57493	172.566	184.743	164.562	134.779
ENSG00000151617.17	EDNRA	protein_coding	19.5192	10.1812	9.72309	13.9343	200.856	244.338	252.454	206.38
ENSG00000285330.1	AC126283.2	protein_coding	19.5192	1.85113	0	22.5092	132.961	231.227	162.692	186.374
ENSG00000169093.16	ASMTL	protein_coding	600.215	596.989	633.945	587.382	10173.9	8128.7	11210.8	10183.2
ENSG00000169093.16_PAR_Y	ASMTL	protein_coding	600.215	596.989	633.945	587.382	10173.9	8128.7	11210.8	10183.2
ENSG00000226091.7	LINC00937	lncRNA	22.447	25.9158	13.6123	34.2997	406.427	381.405	416.081	371.695
ENSG00000137033.11	IL33	protein_coding	31.2307	17.5857	14.5846	13.9343	325.33	315.851	326.32	304.305
ENSG00000137857.17	DUOX1	protein_coding	14.6394	12.0323	13.6123	10.7187	206.514	187.127	234.689	206.38
ENSG00000211459.2	MT-RNR1	Mt_rRNA	16632.3	16197.4	21887.6	15710.3	274328	290660	297505	271314
ENSG00000142156.14	COL6A1	protein_coding	22.447	16.6602	18.4739	15.0061	270.637	280.095	285.179	335.894
ENSG00000108771.13	DHX58	protein_coding	11.7115	7.40452	8.75078	11.7905	182.939	115.614	164.562	171.632
ENSG00000164951.16	PDP1	protein_coding	1391.72	1271.73	1096.76	1204.78	19513.2	20764	19769.9	19229.1
ENSG00000241690.3	AL035460.1	protein_coding	7.80767	8.33008	6.80616	3.2156	102.785	87.0081	133.707	103.19
ENSG00000155846.17	PPARGC1B	protein_coding	935.944	823.752	658.253	871.427	13947.7	12572.1	13295.9	12021.6
ENSG00000026652.15	AGPAT4	protein_coding	793.454	745.079	602.831	762.097	11735.5	11389.7	11256.6	10933.9
ENSG00000130203.10	APOE	protein_coding	399.167	425.76	482.265	412.668	6148.27	5974.96	6896.66	7747.67
ENSG00000164733.21	CTSB	protein_coding	3776.96	3923.47	4101.2	3765.46	61290.3	58816.3	58838.6	63002.8
ENSG00000118257.16	NRP2	protein_coding	188.36	212.88	190.572	211.158	3217.47	3292.01	2956.51	3011.46
ENSG00000117479.15	SLC19A2	protein_coding	1613.26	1391.12	1388.46	1548.85	23321	24286	21897.1	21345.6
ENSG00000166863.12	TAC3	protein_coding	7.80767	3.70226	14.5846	19.2936	171.623	139.451	184.198	183.215
ENSG00000112837.17	TBX18	protein_coding	450.893	500.73	392.813	466.262	6725.37	7214.52	6779.79	6468.33
ENSG00000165300.7	SLITRK5	protein_coding	719.282	710.834	666.031	654.91	10594.4	9873.63	10223.4	9885.18
ENSG00000145147.20	SLIT2	protein_coding	169.817	147.165	126.4	181.145	2250.91	2232.41	2287.98	2247.01
ENSG00000116574.6	RHOU	protein_coding	241.062	153.644	168.209	219.732	2892.14	2767.57	2967.73	2648.19
ENSG00000110002.16	VWA5A	protein_coding	99.5478	112.919	109.871	116.833	1579.5	1539.92	1624.12	1591.02
ENSG00000205592.14	MUC19	protein_coding	29.2788	26.8414	10.6954	19.2936	369.65	342.073	275.829	261.134
ENSG00000129244.9	ATP1B2	protein_coding	1862.13	1740.99	1851.28	1800.73	26544.1	24284.8	25963.5	27385.4
ENSG00000115616.3	SLC9A2	protein_coding	16.5913	12.0323	9.72309	10.7187	185.768	187.127	165.497	171.632
ENSG00000144893.12	MED12L	protein_coding	95.6439	53.6827	41.8093	86.8211	1073.12	1023.84	988.31	839.208
ENSG00000197140.15	ADAM32	protein_coding	12.6875	8.33008	3.88923	15.0061	157.479	123.957	149.602	131.62
ENSG00000179292.5	TMEM151A	protein_coding	21.4711	10.1812	20.4185	13.9343	217.83	196.662	244.974	267.452
ENSG00000267104.2	TBC1D3P1-DHX40P1	lncRNA	4.87979	5.55339	5.83385	5.35933	103.728	88.2	53.2958	62.1246
ENSG00000225345.3	SNX18P3	transcribed_unprocessed_pseudogene	16.5913	24.9902	9.72309	13.9343	265.922	244.338	212.248	194.797
ENSG00000171873.8	ADRA1D	protein_coding	220.567	207.326	287.803	254.032	3324.97	2998.8	3254.78	3656.93
ENSG00000090382.6	LYZ	protein_coding	6.83171	9.25565	5.83385	7.50306	97.1275	117.997	87.8913	107.402
ENSG00000138650.9	PCDH10	protein_coding	58.5575	41.6504	33.0585	41.8028	631.8	533.968	642.355	567.545
ENSG00000106829.19	TLE4	protein_coding	104.428	85.1519	89.4524	91.1086	1272.09	1241.95	1239.83	1251.97
ENSG00000167419.11	LPO	protein_coding	18.5432	19.4369	22.3631	33.2278	262.15	371.87	294.529	323.258
ENSG00000123146.20	ADGRE5	protein_coding	22.447	14.809	22.3631	21.4373	258.378	262.216	283.309	273.769
ENSG00000150051.14	MKX	protein_coding	35.1345	51.8316	39.8646	41.8028	547.875	584.027	530.153	560.174
ENSG00000163377.16	TAFA4	protein_coding	235.206	246.2	243.077	224.02	2977.01	3259.83	3177.18	2978.82
ENSG00000163406.11	SLC15A2	protein_coding	40.0143	37.9481	41.8093	60.0245	621.428	619.784	548.853	532.797
ENSG00000144452.15	ABCA12	protein_coding	9.75959	11.1068	4.86154	10.7187	125.417	109.654	127.162	113.72
ENSG00000184226.15	PCDH9	protein_coding	258.629	320.245	235.299	297.979	3492.82	3855.77	3514.72	3247.33
ENSG00000213062.5	Z99572.1	lncRNA	184.456	165.676	129.317	169.355	2132.09	2038.14	2158.95	1850.05
ENSG00000251095.7	AC093866.1	lncRNA	9.75959	12.0323	6.80616	8.57493	122.588	106.078	134.642	109.508
ENSG00000072952.18	MRVI1	protein_coding	9.75959	12.9579	11.6677	9.64679	154.65	150.178	135.577	120.037
ENSG00000118276.11	B4GALT6	protein_coding	981.814	767.293	757.428	893.936	11026.3	11330.1	10501.1	9655.64
ENSG00000286811.1	AL353138.1	lncRNA	2.92788	8.33008	5.83385	3.2156	64.123	65.5541	65.451	68.4423
ENSG00000285188.1	AC008397.2	protein_coding	0	3.70226	12.64	13.9343	89.5836	98.9271	98.1765	82.1308
ENSG00000172000.7	ZNF556	protein_coding	5.85575	7.40452	3.88923	2.14373	55.6362	70.3216	68.256	51.595
ENSG00000143867.7	OSR1	protein_coding	278.148	308.213	340.308	311.913	3733.28	3513.7	3820.47	3992.82
ENSG00000111181.12	SLC6A12	protein_coding	8.78363	0.925565	4.86154	5.35933	66.952	53.6351	61.7109	61.0716
ENSG00000249679.2	AC106897.1	lncRNA	13.6634	24.0647	18.4739	21.4373	261.207	238.378	206.638	237.969
ENSG00000213626.13	LBH	protein_coding	9.75959	9.25565	10.6954	11.7905	106.557	114.422	139.317	143.202
ENSG00000168918.14	INPP5D	protein_coding	52.7018	74.9707	84.5908	68.5994	843.972	816.446	874.238	857.109
ENSG00000231424.3	BX284613.2	lncRNA	11.7115	5.55339	9.72309	6.43119	115.987	100.119	98.1765	92.6604
ENSG00000088836.14	SLC4A11	protein_coding	67.3411	69.4173	93.3416	90.0367	1005.22	862.93	1044.41	915.022
ENSG00000117305.15	HMGCL	protein_coding	934.968	943.15	1066.62	971.11	11527.1	11655.5	11890.6	11660.5
ENSG00000117308.15	GALE	protein_coding	410.879	436.866	566.856	495.202	5678.66	4753.27	6328.17	5672.29
ENSG00000099139.13	PCSK5	protein_coding	98.5718	101.812	87.5078	82.5337	1100.46	1113.23	1101.45	1051.91
ENSG00000161896.12	IP6K3	protein_coding	3.90383	5.55339	0.972309	6.43119	48.0923	46.4838	53.2958	52.648
ENSG00000156687.11	UNC5D	protein_coding	44.8941	49.0549	33.0585	33.2278	491.296	486.292	458.157	418.025
ENSG00000131398.14	KCNC3	protein_coding	12.6875	14.809	19.4462	10.7187	175.395	171.632	159.887	161.103
ENSG00000144644.14	GADL1	protein_coding	4.87979	8.33008	10.6954	7.50306	86.7547	101.311	96.3064	73.7071
ENSG00000149218.5	ENDOD1	protein_coding	173.721	161.974	139.04	180.073	1809.59	1873.65	1787.75	1853.21
ENSG00000151229.13	SLC2A13	protein_coding	102.476	76.8219	61.2554	88.9649	910.924	997.614	937.819	811.832
ENSG00000136002.19	ARHGEF4	protein_coding	26.3509	25.9158	30.1416	23.581	321.558	261.024	315.1	282.193
ENSG00000173175.14	ADCY5	protein_coding	12.6875	10.1812	9.72309	10.7187	131.075	115.614	114.072	121.09
ENSG00000089472.16	HEPH	protein_coding	14.6394	14.809	12.64	18.2217	178.224	150.178	173.913	163.209
ENSG00000135773.13	CAPN9	protein_coding	6.83171	9.25565	7.77847	7.50306	82.9827	83.4325	93.5014	90.5545
ENSG00000126709.15	IFI6	protein_coding	199.096	196.22	233.354	192.936	2218.85	1934.44	2326.31	2553.43
ENSG00000088882.8	CPXM1	protein_coding	2275.94	2399.99	2662.18	2385.97	26569.6	23563.7	28768.5	27868.7
ENSG00000082556.12	OPRK1	protein_coding	62.4614	64.7895	78.757	55.737	721.384	773.538	653.575	701.271
ENSG00000262732.1	AC010401.1	lncRNA	5.85575	8.33008	5.83385	7.50306	73.5529	98.9271	63.581	68.4423
ENSG00000110076.18	NRXN2	protein_coding	25.3749	16.6602	28.1969	30.0122	269.694	227.651	283.309	296.934
ENSG00000007908.16	SELE	protein_coding	6.83171	3.70226	1.94462	6.43119	51.8642	51.2514	56.1008	46.3302
ENSG00000050438.17	SLC4A8	protein_coding	198.12	149.016	140.012	153.277	1812.42	1719.9	1806.45	1540.48
ENSG00000215305.10	VPS16	protein_coding	1721.59	1688.23	1965.04	1679.61	19054.9	16911.8	20875.1	18886.9
ENSG00000179104.9	TMTC2	protein_coding	452.845	519.242	422.954	485.555	5237.34	4934.43	5165.95	4844.67
ENSG00000196090.12	PTPRT	protein_coding	16.5913	16.6602	9.72309	18.2217	176.338	176.4	143.057	161.103
ENSG00000253882.6	AC099548.2	transcribed_unprocessed_pseudogene	8.78363	1.85113	5.83385	9.64679	71.6669	71.5135	77.6062	56.8598
ENSG00000183092.16	BEGAIN	protein_coding	32.2066	21.288	22.3631	32.156	269.694	274.135	291.724	301.146
ENSG00000112218.9	GPR63	protein_coding	189.336	171.229	133.206	155.421	1839.77	1762.81	1632.53	1606.82
ENSG00000198795.11	ZNF521	protein_coding	38.0624	39.7993	25.28	38.5872	388.51	384.981	401.121	314.835
ENSG00000164659.15	KIAA1324L	protein_coding	198.12	163.825	138.068	162.924	1743.58	1820.02	1702.66	1690
ENSG00000112137.17	PHACTR1	protein_coding	70.269	50.906	34.0308	50.3777	527.129	518.473	596.539	515.95
ENSG00000280441.3	FP236383.3	lncRNA	10.7355	5.55339	6.80616	11.7905	63.18	91.7757	117.812	90.5545
ENSG00000167034.10	NKX3-1	protein_coding	6.83171	6.47895	2.91693	8.57493	49.0353	63.1703	62.6459	84.2367
ENSG00000132274.16	TRIM22	protein_coding	5.85575	1.85113	6.80616	12.8624	65.066	59.5946	78.5412	72.6542
ENSG00000031081.11	ARHGAP31	protein_coding	126.875	81.4497	101.12	125.408	1121.21	1065.55	1156.61	1065.59
ENSG00000125657.5	TNFSF9	protein_coding	172.745	186.964	257.662	235.81	2112.29	2040.52	2183.26	2290.19
ENSG00000173166.18	RAPH1	protein_coding	1469.79	1344.85	980.087	1334.47	13901.5	13542.3	12308.5	11770
ENSG00000138119.17	MYOF	protein_coding	13.6634	11.1068	7.77847	11.7905	106.557	122.765	123.422	95.8193
ENSG00000036448.10	MYOM2	protein_coding	35.1345	26.8414	27.2246	31.0841	284.782	297.973	333.8	289.564
ENSG00000128294.16	TPST2	protein_coding	578.743	529.423	609.637	558.442	5613.59	5208.57	5883.11	6036.62
ENSG00000116717.13	GADD45A	protein_coding	1101.86	1074.58	1226.08	1057.93	10811.3	11110.8	11245.4	11280.4
ENSG00000196104.11	SPOCK3	protein_coding	55.6296	64.7895	54.4493	45.0184	597.853	530.392	562.878	507.526
ENSG00000061455.11	PRDM6	protein_coding	7.80767	3.70226	5.83385	7.50306	72.6099	71.5135	55.1658	49.4891
ENSG00000165424.7	ZCCHC24	protein_coding	1815.28	1765.98	1630.56	1835.03	17575.4	17287.2	17136.9	17726.6
ENSG00000266094.8	RASSF5	protein_coding	152.25	124.951	140.012	147.917	1383.36	1337.3	1419.35	1443.61
ENSG00000041982.16	TNC	protein_coding	92.7161	58.3106	57.3662	90.0367	681.779	780.689	793.827	680.212
ENSG00000177283.7	FZD8	protein_coding	70.269	73.1196	54.4493	60.0245	591.252	595.946	623.654	730.754
ENSG00000164830.18	OXR1	protein_coding	4965.68	4860.14	4133.28	4881.28	45193.5	48785.3	47505.3	42651.2
ENSG00000165125.20	TRPV6	protein_coding	6.83171	7.40452	6.80616	8.57493	64.123	77.473	78.5412	72.6542
ENSG00000134198.10	TSPAN2	protein_coding	3.90383	6.47895	8.75078	5.35933	51.8642	88.2	59.8409	46.3302
ENSG00000118523.6	CCN2	protein_coding	218.615	198.071	233.354	216.517	2131.15	1940.4	2211.31	2148.04
ENSG00000018625.15	ATP1A2	protein_coding	130.778	121.249	124.455	158.636	1305.09	1305.12	1262.27	1319.36
ENSG00000172260.15	NEGR1	protein_coding	9.75959	19.4369	14.5846	18.2217	153.707	144.219	153.342	150.573
ENSG00000137501.17	SYTL2	protein_coding	98.5718	81.4497	62.2277	81.4618	836.428	839.092	750.816	696.006
ENSG00000183508.5	TENT5C	protein_coding	129.802	118.472	127.372	132.911	1141.96	1368.29	1175.31	1208.8
ENSG00000184486.10	POU3F2	protein_coding	344.513	358.193	316.973	331.207	3354.2	3230.03	3225.8	3159.93
ENSG00000112367.10	FIG4	protein_coding	781.743	869.105	886.745	807.115	7818.29	8045.27	8240.28	7959.32
ENSG00000158560.14	DYNC1I1	protein_coding	5.85575	4.62782	12.64	7.50306	73.5529	69.1297	66.386	87.3956
ENSG00000170379.20	TCAF2	protein_coding	9.75959	7.40452	1.94462	8.57493	58.4651	67.9379	71.0611	69.4953
ENSG00000274588.2	DGKK	protein_coding	207.879	169.378	144.874	186.505	1608.73	1834.32	1638.14	1657.36
ENSG00000183715.13	OPCML	protein_coding	8.78363	5.55339	12.64	7.50306	90.5266	65.5541	82.2812	88.4486
ENSG00000080224.17	EPHA6	protein_coding	42.9422	35.1715	30.1416	48.234	412.085	364.719	361.85	328.523
ENSG00000140279.12	DUOX2	protein_coding	13.6634	8.33008	4.86154	6.43119	82.9827	79.8568	71.0611	82.1308
ENSG00000231665.1	OGFOD1P1	processed_pseudogene	6.83171	4.62782	4.86154	6.43119	49.9782	58.4027	49.5557	56.8598
ENSG00000182253.15	SYNM	protein_coding	1826.99	1733.58	1484.72	1750.36	15977.9	15984.5	15332.4	15357.4
ENSG00000112379.9	ARFGEF3	protein_coding	186.408	191.592	120.566	195.08	1746.41	1851.01	1346.42	1436.24
ENSG00000283486.2	FAM95C	protein_coding	54.6537	54.6083	52.5047	54.6652	518.642	485.1	567.554	415.919
ENSG00000134259.3	NGF	protein_coding	11.7115	12.9579	7.77847	4.28746	75.4389	98.9271	84.1513	86.3427
ENSG00000187942.12	LDLRAD2	protein_coding	19.5192	16.6602	14.5846	18.2217	146.163	137.068	160.822	185.321
ENSG00000010379.16	SLC6A13	protein_coding	5.85575	9.25565	6.80616	5.35933	61.2941	64.3622	70.1261	57.9128
ENSG00000260793.2	AC003102.1	lncRNA	23.423	26.8414	19.4462	27.8685	227.26	200.238	244.974	211.645
ENSG00000152527.14	PLEKHH2	protein_coding	264.485	285.999	187.656	275.469	2389.53	2467.22	2203.83	2105.92
ENSG00000150687.12	PRSS23	protein_coding	26.3509	27.7669	18.4739	26.7966	207.457	216.924	253.389	219.016
ENSG00000180071.20	ANKRD18A	protein_coding	56.6056	62.0128	46.6708	77.1743	578.05	561.381	521.738	511.738
ENSG00000169252.5	ADRB2	protein_coding	13.6634	11.1068	15.5569	15.0061	120.702	114.422	143.992	116.878
ENSG00000174514.13	MFSD4A	protein_coding	1796.74	1409.63	1459.44	1560.64	13551.6	13668.6	13295	14083.3
ENSG00000112293.15	GPLD1	protein_coding	189.336	152.718	147.791	145.774	1458.8	1449.34	1275.36	1353.05
ENSG00000168615.12	ADAM9	protein_coding	2319.85	2249.12	1978.65	2236.98	18785.2	20011.9	19094.9	18213
ENSG00000179930.5	ZNF648	protein_coding	11.7115	16.6602	2.91693	10.7187	96.1845	82.2406	96.3064	93.7134
ENSG00000147676.14	MAL2	protein_coding	32.2066	24.0647	30.1416	34.2997	276.295	272.943	248.714	233.757
ENSG00000186862.20	PDZD7	protein_coding	210.807	214.731	216.825	206.87	1920.86	1758.04	1823.28	1734.22
ENSG00000005884.18	ITGA3	protein_coding	598.263	542.381	574.634	629.185	5102.5	4706.78	4981.75	5127.91
ENSG00000130294.16	KIF1A	protein_coding	152.25	138.835	118.622	156.492	1117.44	1275.32	1107.06	1313.04
ENSG00000182901.16	RGS7	protein_coding	20.4951	20.3624	18.4739	10.7187	146.163	151.37	145.862	158.997
ENSG00000153071.15	DAB2	protein_coding	318.163	295.255	244.049	306.554	2513.06	2390.94	2429.17	2372.32
ENSG00000164953.15	TMEM67	protein_coding	1496.14	1512.37	1424.43	1517.76	12106.1	13131.1	12801.3	11396.2
ENSG00000259498.1	TPM1-AS	lncRNA	13.6634	11.1068	10.6954	9.64679	119.759	83.4325	91.6314	82.1308
ENSG00000186529.16	CYP4F3	protein_coding	15.6153	12.0323	11.6677	15.0061	100.899	123.957	113.137	114.773
ENSG00000144681.10	STAC	protein_coding	51.7258	44.4271	50.56	45.0184	425.287	399.284	387.096	372.748
ENSG00000154553.15	PDLIM3	protein_coding	692.931	668.258	709.785	652.766	5602.28	5791.4	5455.81	5542.78
ENSG00000182759.4	MAFA	protein_coding	9.75959	11.1068	12.64	12.8624	87.6977	109.654	77.6062	110.561
ENSG00000165323.15	FAT3	protein_coding	144.442	110.142	58.3385	125.408	984.477	983.311	836.838	778.137
ENSG00000187068.3	C3orf70	protein_coding	216.663	239.721	213.908	221.876	1839.77	1901.07	1769.05	1732.12
ENSG00000092051.17	JPH4	protein_coding	25.3749	14.809	18.4739	19.2936	158.422	137.068	172.978	162.156
ENSG00000175832.13	ETV4	protein_coding	221.543	111.993	161.403	186.505	1418.25	1163.29	1513.79	1381.48
ENSG00000136367.14	ZFHX2	protein_coding	456.749	455.378	391.84	458.759	3636.15	3413.58	3455.81	3689.57
ENSG00000014914.21	MTMR11	protein_coding	445.037	512.763	462.819	453.399	3815.32	3718.7	3842.91	3702.2
ENSG00000184564.11	SLITRK6	protein_coding	10.7355	8.33008	14.5846	5.35933	89.5836	83.4325	74.8011	71.6012
ENSG00000118514.14	ALDH8A1	protein_coding	40.0143	40.7248	48.6154	53.5933	370.593	326.578	410.471	356.953
ENSG00000198326.9	TMEM239	protein_coding	11.7115	5.55339	3.88923	12.8624	71.6669	61.9784	71.0611	66.3364
ENSG00000138136.6	LBX1	protein_coding	10.7355	3.70226	8.75078	11.7905	72.6099	54.827	71.9961	78.9719
ENSG00000147883.12	CDKN2B	protein_coding	31.2307	27.7669	33.0585	21.4373	214.058	237.187	226.273	237.969
ENSG00000196208.14	GREB1	protein_coding	82.9565	85.1519	65.1447	86.8211	595.967	690.106	642.355	633.881
ENSG00000113594.10	LIFR	protein_coding	661.7	491.475	368.505	540.22	4274.55	4433.84	4172.03	3582.17
ENSG00000137968.16	SLC44A5	protein_coding	96.6199	82.3752	35.9754	96.4679	658.204	661.5	616.174	534.903
ENSG00000272899.4	ATP6V1FNB	protein_coding	179.576	201.773	193.489	189.72	1654	1446.96	1544.64	1424.65
ENSG00000128052.10	KDR	protein_coding	18.5432	16.6602	7.77847	23.581	146.163	133.492	125.292	120.037
ENSG00000171451.14	DSEL	protein_coding	100.524	86.0775	79.7293	86.8211	713.84	738.973	686.3	633.881
ENSG00000104332.12	SFRP1	protein_coding	12.6875	20.3624	3.88923	11.7905	89.5836	95.3514	96.3064	103.19
ENSG00000138131.4	LOXL4	protein_coding	229.35	247.126	269.329	306.554	2079.28	2019.07	1917.71	2124.87
ENSG00000157851.17	DPYSL5	protein_coding	290.836	327.65	299.471	337.638	2481.94	2257.44	2342.21	2600.81
ENSG00000112294.13	ALDH5A1	protein_coding	262.533	241.572	220.714	277.613	1939.72	1904.64	1987.84	1870.06
ENSG00000156052.11	GNAQ	protein_coding	35.1345	43.5015	44.7262	37.5153	295.155	356.376	316.97	275.875
ENSG00000287059.1	AC090004.2	lncRNA	11.7115	8.33008	14.5846	9.64679	95.2416	87.0081	81.3462	80.0249
ENSG00000138823.13	MTTP	protein_coding	56.6056	61.0873	56.3939	82.5337	476.208	500.595	515.193	475.938
ENSG00000078018.19	MAP2	protein_coding	83.9324	90.7053	82.6462	115.762	740.244	725.862	698.455	640.199
ENSG00000265962.1	GACAT2	lncRNA	13.6634	14.809	12.64	21.4373	124.474	101.311	115.007	126.355
ENSG00000079841.18	RIMS1	protein_coding	21.4711	12.0323	5.83385	22.5092	140.505	97.7352	108.462	112.667
ENSG00000164330.17	EBF1	protein_coding	14.6394	11.1068	11.6677	19.2936	88.6407	110.846	115.007	107.402
ENSG00000101349.16	PAK5	protein_coding	91.7401	83.3008	78.757	90.0367	649.717	676.995	610.564	623.352
ENSG00000198673.10	TAFA2	protein_coding	42.9422	26.8414	28.1969	35.3716	205.571	247.914	280.504	256.922
ENSG00000242686.4	AC107464.1	lncRNA	30.2547	24.0647	35.0031	40.7309	286.668	200.238	280.504	191.639
ENSG00000068650.18	ATP11A	protein_coding	37.0864	39.7993	23.3354	27.8685	222.545	216.924	267.414	244.287
ENSG00000168938.6	PPIC	protein_coding	99.5478	117.547	141.957	133.983	901.494	872.465	927.534	924.498
ENSG00000040731.10	CDH10	protein_coding	11.7115	6.47895	7.77847	11.7905	69.7809	82.2406	66.386	61.0716
ENSG00000138829.12	FBN2	protein_coding	410.879	451.675	301.416	471.621	3152.4	3011.91	3062.17	2793.5
ENSG00000142798.20	HSPG2	protein_coding	6745.83	6246.64	5219.35	6573.75	49740.6	41178.7	45043.4	46163.8
ENSG00000113070.8	HBEGF	protein_coding	59.5335	50.906	60.2831	55.737	409.256	390.941	425.431	438.031
ENSG00000168140.5	VASN	protein_coding	60.5094	73.1196	51.5324	60.0245	435.659	374.254	455.352	538.062
ENSG00000181804.15	SLC9A9	protein_coding	23.423	28.6925	31.1139	20.3654	209.343	202.622	187.938	165.315
ENSG00000114841.17	DNAH1	protein_coding	206.903	176.783	124.455	166.139	1320.18	1271.75	1217.39	1119.3
ENSG00000137628.17	DDX60	protein_coding	21.4711	24.0647	10.6954	26.7966	148.992	164.481	146.797	134.779
ENSG00000167549.18	CORO6	protein_coding	12.6875	15.7346	18.4739	13.9343	117.873	121.573	114.072	85.2897
ENSG00000170558.9	CDH2	protein_coding	2550.18	2504.58	2160.47	2521.03	17848.8	17638.8	16906	17180.1
ENSG00000010818.10	HIVEP2	protein_coding	456.749	476.666	310.166	418.028	3039.24	2979.73	2981.76	2837.73
ENSG00000065833.9	ME1	protein_coding	329.874	321.171	324.751	330.135	2203.76	2584.02	2217.85	2290.19
ENSG00000152092.16	ASTN1	protein_coding	33.1826	33.3203	19.4462	23.581	189.54	193.087	199.158	202.168
ENSG00000138741.11	TRPC3	protein_coding	14.6394	8.33008	23.3354	19.2936	114.101	120.381	113.137	115.826
ENSG00000174804.4	FZD4	protein_coding	255.701	264.711	208.074	254.032	1775.64	1810.48	1689.57	1648.93
ENSG00000122824.11	NUDT10	protein_coding	23.423	31.4692	13.6123	24.6529	151.821	168.057	150.537	190.586
ENSG00000213949.10	ITGA1	protein_coding	488.955	508.135	378.228	496.274	3407.01	3468.41	3321.17	2961.97
ENSG00000139178.11	C1RL	protein_coding	5.85575	12.9579	3.88923	7.50306	53.7502	50.0595	46.7507	66.3364
ENSG00000251011.6	TMEM108-AS1	lncRNA	40.0143	21.288	32.0862	22.5092	198.027	233.611	206.638	176.897
ENSG00000111110.12	PPM1H	protein_coding	1181.89	1119.01	1037.45	1170.48	8060.64	7955.88	7725.09	7625.53
ENSG00000261616.1	AC036108.3	lncRNA	28.3028	11.1068	15.5569	20.3654	129.189	158.522	133.707	103.19
ENSG00000206262.9	FOXL2NB	protein_coding	14.6394	5.55339	7.77847	8.57493	66.009	59.5946	66.386	63.1776
ENSG00000245526.11	LINC00461	lncRNA	43.9181	33.3203	21.3908	25.7248	220.659	231.227	191.678	225.333
ENSG00000114120.13	SLC25A36	protein_coding	5155.99	4806.46	4016.61	4791.24	33038.4	35185.8	31657.7	29953.5
ENSG00000135253.13	KCP	protein_coding	363.057	357.268	341.28	355.859	2569.64	2317.04	2593.73	2274.39
ENSG00000169760.17	NLGN1	protein_coding	232.278	275.818	175.988	206.87	1592.7	1636.47	1454.88	1440.45
ENSG00000218336.9	TENM3	protein_coding	601.191	705.28	503.656	615.251	4398.09	4132.29	4135.57	3948.6
ENSG00000144642.22	RBMS3	protein_coding	15.6153	10.1812	11.6677	15.0061	82.0398	107.27	94.4364	76.866
ENSG00000123700.4	KCNJ2	protein_coding	95.6439	99.961	74.8678	117.905	689.323	687.722	664.795	607.557
ENSG00000151117.9	TMEM86A	protein_coding	94.668	99.0354	96.2585	106.115	621.428	665.076	727.441	670.735
ENSG00000128567.17	PODXL	protein_coding	1355.61	1215.27	1042.31	1317.32	8459.52	8104.87	8345	8345.75
ENSG00000116106.12	EPHA4	protein_coding	91.7401	89.7798	69.0339	80.3899	607.283	554.23	561.008	512.791
ENSG00000198160.14	MIER1	protein_coding	2098.31	2023.28	1708.35	2031.19	13230.1	14073.9	13110.8	12357.5
ENSG00000055813.6	CCDC85A	protein_coding	11.7115	6.47895	3.88923	9.64679	48.0923	53.6351	57.0359	54.7539
ENSG00000120658.13	ENOX1	protein_coding	187.384	185.113	200.296	175.786	1258.89	1265.79	1245.44	1237.23
ENSG00000178568.15	ERBB4	protein_coding	68.3171	80.5241	45.6985	56.8089	399.826	437.424	450.677	398.019
ENSG00000222009.8	BTBD19	protein_coding	17.5673	7.40452	6.80616	15.0061	76.3818	66.746	75.7361	92.6604
ENSG00000249684.6	AC106795.2	lncRNA	18.5432	12.0323	11.6677	8.57493	94.2986	76.2811	87.8913	84.2367
ENSG00000122367.19	LDB3	protein_coding	11.7115	11.1068	7.77847	13.9343	66.009	83.4325	76.6711	72.6542
ENSG00000148200.17	NR6A1	protein_coding	235.206	222.135	210.019	245.457	1539.9	1553.04	1588.59	1392.01
ENSG00000175040.6	CHST2	protein_coding	94.668	101.812	101.12	84.6774	632.743	580.451	686.3	631.776
ENSG00000253973.3	AC079296.1	lncRNA	6.83171	7.40452	7.77847	9.64679	49.9782	65.5541	48.6207	47.3832
ENSG00000157240.4	FZD1	protein_coding	2072.94	1532.73	1640.28	1651.75	11625.1	10916.5	11319.3	11540.4
ENSG00000130518.17	IQCN	protein_coding	63.4373	87.0031	60.2831	86.8211	552.59	412.395	513.323	474.885
ENSG00000276644.5	DACH1	protein_coding	613.878	646.97	494.905	573.448	3892.65	3930.86	3883.11	3604.28
ENSG00000213654.10	GPSM3	protein_coding	91.7401	98.1098	121.539	82.5337	646.888	542.311	736.791	662.311
ENSG00000104892.17	KLC3	protein_coding	87.8363	95.3331	100.148	97.5398	612.941	532.776	662.925	680.212
ENSG00000149260.18	CAPN5	protein_coding	101.5	115.696	131.262	113.618	793.994	687.722	753.621	780.243
ENSG00000101977.21	MCF2	protein_coding	121.019	124.026	95.2862	113.618	744.959	836.708	702.196	677.053
ENSG00000263424.1	AC110597.3	lncRNA	2.92788	12.0323	16.5292	9.64679	67.895	71.5135	72.9311	57.9128
ENSG00000164128.7	NPY1R	protein_coding	26.3509	30.5436	35.9754	36.4434	215.001	221.692	219.728	182.162
ENSG00000170396.8	ZNF804A	protein_coding	41.9662	68.4918	64.1724	66.4557	386.624	406.435	411.406	359.059
ENSG00000128573.25	FOXP2	protein_coding	127.851	127.728	122.511	116.833	829.827	829.557	803.177	726.542
ENSG00000277586.2	NEFL	protein_coding	2062.2	2179.7	2133.24	2127.65	13637.5	13530.4	13447.4	13959.1
ENSG00000182256.13	GABRG3	protein_coding	65.3892	46.2782	55.4216	63.2401	387.567	348.033	379.616	359.059
ENSG00000198626.17	RYR2	protein_coding	84.9084	96.2587	59.3108	77.1743	527.129	582.835	503.973	423.29
ENSG00000156103.16	MMP16	protein_coding	274.244	273.042	176.96	258.32	1630.42	1657.92	1595.13	1395.17
ENSG00000035664.11	DAPK2	protein_coding	129.802	102.738	112.788	113.618	758.161	749.7	716.221	702.324
ENSG00000027075.15	PRKCH	protein_coding	335.73	382.258	346.142	355.859	2223.56	2340.88	2296.39	2172.25
ENSG00000255248.9	MIR100HG	lncRNA	9.75959	12.0323	6.80616	23.581	95.2416	72.7054	77.6062	82.1308
ENSG00000102780.16	DGKH	protein_coding	383.552	333.203	198.351	369.794	2299	2258.64	1884.05	1700.53
ENSG00000131459.13	GFPT2	protein_coding	20.4951	24.9902	20.4185	9.64679	102.785	120.381	116.877	146.361
ENSG00000162949.16	CAPN13	protein_coding	17.5673	19.4369	9.72309	10.7187	70.7239	83.4325	101.917	108.455
ENSG00000006327.13	TNFRSF12A	protein_coding	63.4373	39.7993	57.3662	54.6652	316.843	307.508	365.59	352.741
ENSG00000158201.10	ABHD3	protein_coding	367.936	374.854	333.502	363.362	2121.72	2357.56	2352.5	2149.09
ENSG00000178764.8	ZHX2	protein_coding	262.533	253.605	237.243	280.829	1572.9	1584.02	1582.04	1697.37
ENSG00000168135.4	KCNJ4	protein_coding	50.7498	36.097	45.6985	31.0841	256.492	234.803	244.039	288.511
ENSG00000188483.8	IER5L	protein_coding	354.273	323.948	406.425	327.991	2148.12	1854.58	2260.86	2531.31
ENSG00000095397.14	WHRN	protein_coding	17.5673	18.5113	19.4462	17.1499	115.044	107.27	129.967	102.137
ENSG00000119899.13	SLC17A5	protein_coding	517.258	508.135	521.157	542.364	3188.23	3276.51	3257.59	3178.88
ENSG00000167528.12	ZNF641	protein_coding	949.608	810.795	768.124	872.499	5263.75	5532.76	5075.26	5115.28
ENSG00000119900.9	OGFRL1	protein_coding	2424.28	2379.63	2068.1	2370.97	13972.2	16162.1	13619.4	13277.8
ENSG00000250722.6	SELENOP	protein_coding	192.264	185.113	185.711	162.924	1041.06	1117.99	1200.56	1116.14
ENSG00000166342.19	NETO1	protein_coding	119.067	130.505	91.397	116.833	713.84	716.327	711.546	663.364
ENSG00000154175.17	ABI3BP	protein_coding	6.83171	7.40452	18.4739	5.35933	66.009	51.2514	65.451	51.595
ENSG00000165868.14	HSPA12A	protein_coding	326.946	335.98	299.471	345.141	2034.02	2023.83	1967.27	1909.02
ENSG00000197555.9	SIPA1L1	protein_coding	206.903	232.317	200.296	233.667	1394.68	1364.72	1291.25	1242.49
ENSG00000165443.12	PHYHIPL	protein_coding	1551.77	1405.93	1442.91	1487.75	8706.59	9095.33	8934.99	8781.68
ENSG00000184545.11	DUSP8	protein_coding	121.995	93.482	129.317	93.2523	671.406	673.419	604.954	684.423
ENSG00000166128.13	RAB8B	protein_coding	1826.99	1716.92	1444.85	1725.7	10048.5	11060.8	9871.88	9298.68
ENSG00000000457.14	SCYL3	protein_coding	771.983	970.917	805.071	809.259	4956.33	5394.5	4933.13	4842.56
ENSG00000110042.8	DTX4	protein_coding	14.6394	12.9579	12.64	11.7905	77.3248	64.3622	89.7613	81.0779
ENSG00000198796.7	ALPK2	protein_coding	18.5432	19.4369	16.5292	12.8624	104.671	98.9271	90.6964	112.667
ENSG00000151224.13	MAT1A	protein_coding	35.1345	50.906	42.7816	41.8028	250.834	238.378	291.724	239.022
ENSG00000258713.2	C20orf141	protein_coding	14.6394	13.8835	9.72309	12.8624	73.5529	60.7865	83.2162	88.4486
ENSG00000133687.16	TMTC1	protein_coding	60.5094	65.7151	57.3662	55.737	372.479	395.708	302.945	352.741
ENSG00000173559.13	NABP1	protein_coding	293.764	273.967	220.714	261.535	1651.17	1667.46	1459.56	1398.33
ENSG00000110492.15	MDK	protein_coding	267.413	338.757	327.668	286.188	1665.31	1873.65	1697.99	1941.66
ENSG00000234745.11	HLA-B	protein_coding	135.658	148.09	187.656	137.199	877.92	810.487	956.519	920.286
ENSG00000172264.17	MACROD2	protein_coding	81.0046	96.2587	73.8954	94.3242	496.953	531.584	486.207	496.997
ENSG00000177822.8	TENM3-AS1	lncRNA	95.6439	99.961	85.5631	103.971	579.936	544.695	543.243	568.598
ENSG00000081189.15	MEF2C	protein_coding	103.452	108.291	69.0339	93.2523	546.932	558.997	561.943	507.526
ENSG00000141750.7	STAC2	protein_coding	132.73	115.696	140.012	135.055	762.875	742.549	778.867	744.442
ENSG00000109586.12	GALNT7	protein_coding	216.663	219.359	189.6	232.595	1194.76	1344.45	1242.63	1136.14
ENSG00000021645.18	NRXN3	protein_coding	139.562	138.835	113.76	143.63	843.972	755.66	719.026	738.124
ENSG00000250303.4	LINC02762	lncRNA	15.6153	12.9579	19.4462	20.3654	91.4696	110.846	101.917	86.3427
ENSG00000204267.15	TAP2	protein_coding	31.2307	23.1391	21.3908	46.0902	181.996	154.946	186.068	162.156
ENSG00000184937.14	WT1	protein_coding	248.869	245.275	225.576	240.098	1345.64	1351.61	1374.47	1376.22
ENSG00000151067.22	CACNA1C	protein_coding	27.3268	15.7346	22.3631	15.0061	107.5	114.422	133.707	103.19
ENSG00000158966.16	CACHD1	protein_coding	892.026	965.364	765.207	919.661	5126.07	4823.59	5164.08	4903.63
ENSG00000077782.20	FGFR1	protein_coding	1015.97	1003.31	973.281	979.685	5814.45	5050.05	5816.72	5751.26
ENSG00000136235.16	GPNMB	protein_coding	1159.44	989.428	1028.7	1096.52	5395.76	6758.03	5733.51	6164.02
ENSG00000022567.9	SLC45A4	protein_coding	333.778	316.543	269.329	289.404	1718.12	1618.59	1765.31	1677.36
ENSG00000187098.15	MITF	protein_coding	391.359	458.154	376.283	430.89	2300.89	2413.58	2324.44	2133.3
ENSG00000270629.6	NBPF14	protein_coding	54.6537	61.0873	43.7539	42.8746	275.352	299.165	277.699	269.558
ENSG00000157168.20	NRG1	protein_coding	57.5816	49.9805	47.6431	52.5214	316.843	262.216	284.244	281.14
ENSG00000107738.20	VSIR	protein_coding	7.80767	14.809	11.6677	13.9343	71.6669	56.0189	66.386	72.6542
ENSG00000130558.19	OLFM1	protein_coding	2945.44	2756.33	3018.05	2974.43	15812.9	14761.6	17129.5	16465.1
ENSG00000112280.16	COL9A1	protein_coding	57.5816	41.6504	46.6708	68.5994	279.124	312.276	276.764	304.305
ENSG00000205363.5	INSYN1	protein_coding	97.5959	63.864	69.0339	85.7493	433.773	402.86	417.951	470.673
ENSG00000235750.10	KIAA0040	protein_coding	33.1826	28.6925	24.3077	32.156	169.737	166.865	170.173	136.885
ENSG00000067113.17	PLPP1	protein_coding	190.312	223.987	244.049	179.002	1126.87	1158.52	1134.17	1136.14
ENSG00000188505.5	NCCRP1	protein_coding	76.1248	71.2685	89.4524	116.833	495.067	427.889	490.882	485.414
ENSG00000158352.15	SHROOM4	protein_coding	12.6875	12.9579	18.4739	19.2936	83.9257	84.6243	80.4112	93.7134
ENSG00000281404.2	LINC01176	lncRNA	15.6153	12.0323	6.80616	13.9343	75.4389	72.7054	61.7109	52.648
ENSG00000180998.12	GPR137C	protein_coding	82.9565	74.0452	72.9231	76.1025	445.089	442.192	433.847	328.523
ENSG00000105550.10	FGF21	protein_coding	92.7161	79.5986	100.148	108.258	433.773	579.26	490.882	545.433
ENSG00000120217.14	CD274	protein_coding	14.6394	12.0323	16.5292	23.581	96.1845	106.078	61.7109	95.8193
ENSG00000274979.1	AC020656.2	lncRNA	13.6634	14.809	6.80616	8.57493	62.2371	70.3216	57.0359	49.4891
ENSG00000235718.9	MFRP	protein_coding	171.769	176.783	182.794	171.499	967.503	856.97	964.934	967.67
ENSG00000186056.10	MATN1-AS1	lncRNA	6.83171	22.2135	9.72309	21.4373	73.5529	67.9379	90.6964	89.5015
ENSG00000102362.15	SYTL4	protein_coding	467.484	521.093	491.016	540.22	2804.44	2570.91	2757.36	2503.94
ENSG00000196337.11	CGB7	protein_coding	25.3749	22.2135	23.3354	20.3654	111.272	147.795	114.072	110.561
ENSG00000136378.15	ADAMTS7	protein_coding	142.49	139.76	130.289	126.48	735.529	607.865	747.076	737.071
ENSG00000277287.1	AL109976.1	lncRNA	17.5673	11.1068	13.6123	10.7187	77.3248	76.2811	63.581	63.1776
ENSG00000187244.11	BCAM	protein_coding	1359.51	1387.42	1551.8	1318.39	7143.12	6755.64	7324.9	8137.27
ENSG00000075651.16	PLD1	protein_coding	15.6153	15.7346	15.5569	15.0061	80.1538	76.2811	86.0213	81.0779
ENSG00000198959.12	TGM2	protein_coding	29.2788	24.9902	34.0308	20.3654	126.36	128.724	144.927	168.473
ENSG00000237187.9	NR2F1-AS1	lncRNA	10.7355	17.5857	21.3908	10.7187	82.0398	85.8162	75.7361	72.6542
ENSG00000154721.15	JAM2	protein_coding	284.98	291.553	223.631	231.523	1268.32	1361.14	1297.8	1366.74
ENSG00000082397.17	EPB41L3	protein_coding	1800.64	1718.77	1667.51	1682.83	8897.07	8805.7	8864.87	8577.41
ENSG00000176887.7	SOX11	protein_coding	1041.35	1095.87	1084.12	1052.57	5488.18	5299.15	5496.01	5574.37
ENSG00000056277.16	ZNF280C	protein_coding	902.762	940.374	695.201	855.349	4634.77	4626.93	4133.7	3944.39
ENSG00000070540.13	WIPI1	protein_coding	135.658	128.653	134.179	113.618	602.568	641.238	678.82	697.059
ENSG00000157021.9	FAM92A1P1	unprocessed_pseudogene	66.3652	73.1196	63.2001	84.6774	311.185	387.365	361.85	400.124
ENSG00000119608.12	PROX2	protein_coding	21.4711	23.1391	9.72309	11.7905	92.4126	87.0081	76.6711	84.2367
ENSG00000198087.7	CD2AP	protein_coding	1625.95	1492.01	1245.53	1537.06	7588.21	8188.3	7257.58	6801.06
ENSG00000215067.10	ALOX12-AS1	lncRNA	74.1729	65.7151	48.6154	49.3058	314.957	281.287	298.269	310.623
ENSG00000100626.17	GALNT16	protein_coding	394.287	396.142	429.76	408.381	1987.81	1901.07	2129.03	2190.16
ENSG00000145088.9	EAF2	protein_coding	56.6056	110.142	108.899	103.971	443.203	468.414	542.308	459.09
ENSG00000117643.14	MAN1C1	protein_coding	85.8844	107.365	102.092	113.618	507.326	500.595	492.752	553.857
ENSG00000251076.1	AC104126.1	lncRNA	14.6394	12.0323	8.75078	8.57493	54.6932	57.2108	51.4258	61.0716
ENSG00000069020.18	MAST4	protein_coding	550.441	563.669	406.425	613.107	3064.7	2599.52	2492.75	2517.63
ENSG00000125430.9	HS3ST3B1	protein_coding	160.057	143.463	132.234	153.277	716.669	728.246	767.647	736.018
ENSG00000164484.11	TMEM200A	protein_coding	25.3749	22.2135	22.3631	26.7966	124.474	98.9271	140.252	118.984
ENSG00000249207.2	AC079921.1	lncRNA	23.423	24.0647	17.5016	34.2997	121.645	131.108	137.447	104.243
ENSG00000175745.14	NR2F1	protein_coding	30.2547	37.9481	29.1693	38.5872	197.084	156.138	154.277	171.632
ENSG00000235609.7	AF127577.4	lncRNA	21.4711	18.5113	27.2246	20.3654	115.987	131.108	115.007	76.866
ENSG00000133135.14	RNF128	protein_coding	81.0046	93.482	120.566	95.3961	487.524	468.414	531.088	459.09
ENSG00000010282.15	HHATL	protein_coding	8.78363	13.8835	16.5292	5.35933	54.6932	50.0595	64.516	55.8068
ENSG00000175183.10	CSRP2	protein_coding	359.153	387.812	461.847	386.944	1749.24	2208.58	1908.36	2057.48
ENSG00000143344.15	RGL1	protein_coding	141.514	116.621	113.76	136.127	645.945	612.633	633.94	614.928
ENSG00000152894.14	PTPRK	protein_coding	814.925	917.234	757.428	910.014	4256.64	4439.8	4200.08	3882.26
ENSG00000198223.16	CSF2RA	protein_coding	20.4951	24.0647	24.3077	21.4373	113.158	113.23	114.072	106.349
ENSG00000198223.16_PAR_Y	CSF2RA	protein_coding	20.4951	24.0647	24.3077	21.4373	113.158	113.23	114.072	106.349
ENSG00000133962.8	CATSPERB	protein_coding	16.5913	12.9579	13.6123	17.1499	66.009	73.8973	71.0611	86.3427
ENSG00000116745.7	RPE65	protein_coding	998.406	1085.69	943.139	990.404	4773.39	5402.85	4834.02	4676.19
ENSG00000135750.15	KCNK1	protein_coding	383.552	386.886	384.062	369.794	1800.16	1846.24	1935.48	1884.8
ENSG00000233237.8	LINC00472	lncRNA	46.846	38.8737	32.0862	34.2997	198.97	199.046	173.913	172.685
ENSG00000187984.13	ANKRD19P	transcribed_unprocessed_pseudogene	32.2066	43.5015	40.837	40.7309	198.027	226.46	167.368	176.897
ENSG00000105650.22	PDE4C	protein_coding	22.447	20.3624	15.5569	18.2217	83.9257	91.7757	90.6964	108.455
ENSG00000140470.14	ADAMTS17	protein_coding	73.1969	72.194	76.8124	73.9587	389.453	359.951	377.746	310.623
ENSG00000244694.7	PTCHD4	protein_coding	45.8701	56.4594	36.9477	34.2997	238.575	205.005	201.028	202.168
ENSG00000118922.17	KLF12	protein_coding	1346.82	1167.14	850.77	1185.48	5773.9	5824.78	5316.49	5107.91
ENSG00000267750.6	RUNDC3A-AS1	lncRNA	38.0624	26.8414	35.0031	48.234	180.11	189.511	187.938	154.785
ENSG00000151623.15	NR3C2	protein_coding	50.7498	51.8316	64.1724	60.0245	283.839	280.095	261.804	268.505
ENSG00000198133.8	TMEM229B	protein_coding	10.7355	11.1068	10.6954	12.8624	54.6932	60.7865	54.2308	50.542
ENSG00000185924.7	RTN4RL1	protein_coding	125.899	127.728	132.234	125.408	592.195	531.584	631.134	702.324
ENSG00000134716.11	CYP2J2	protein_coding	17.5673	14.809	14.5846	15.0061	63.18	94.1595	75.7361	67.3894
ENSG00000145335.15	SNCA	protein_coding	381.6	392.439	419.065	352.644	1757.73	1817.64	1897.14	1918.49
ENSG00000139318.8	DUSP6	protein_coding	476.268	348.012	444.345	453.399	1941.61	1998.8	2268.34	2000.62
ENSG00000008118.10	CAMK1G	protein_coding	16.5913	25.9158	35.9754	15.0061	99.9565	91.7757	129.032	129.514
ENSG00000127863.15	TNFRSF19	protein_coding	40.0143	54.6083	63.2001	42.8746	224.431	246.722	263.674	227.439
ENSG00000187678.9	SPRY4	protein_coding	272.292	159.197	160.431	206.87	907.152	974.968	1000.47	924.498
ENSG00000176641.11	RNF152	protein_coding	721.233	708.057	586.302	786.749	3600.32	3387.36	3313.69	3058.85
ENSG00000122644.13	ARL4A	protein_coding	270.341	269.339	262.523	282.973	1174.02	1396.9	1335.2	1267.76
ENSG00000173157.17	ADAMTS20	protein_coding	131.754	120.323	105.009	139.343	654.432	617.4	583.449	500.156
ENSG00000175463.12	TBC1D10C	protein_coding	22.447	19.4369	13.6123	17.1499	99.9565	78.6649	86.9563	80.0249
ENSG00000150893.11	FREM2	protein_coding	7533.42	8399.5	4740	8090.44	36918.8	36115.5	32165.4	31028.6
ENSG00000277987.2	LINC02351	lncRNA	115.163	134.207	117.649	115.762	591.252	575.684	567.554	555.962
ENSG00000150995.19	ITPR1	protein_coding	466.508	478.517	359.754	504.849	2211.3	2174.01	2136.51	2025.89
ENSG00000123096.11	SSPN	protein_coding	48.7979	54.6083	40.837	60.0245	237.632	208.581	242.169	270.611
ENSG00000278962.1	AC092645.1	TEC	13.6634	18.5113	9.72309	22.5092	61.2941	89.3919	80.4112	72.6542
ENSG00000164778.4	EN2	protein_coding	14.6394	14.809	14.5846	9.64679	59.4081	63.1703	61.7109	70.5483
ENSG00000152779.14	SLC16A12	protein_coding	15.6153	11.1068	17.5016	15.0061	82.0398	79.8568	68.256	47.3832
ENSG00000186765.11	FSCN2	protein_coding	42.9422	35.1715	31.1139	33.2278	181.053	163.289	153.342	166.368
ENSG00000117598.13	PLPPR5	protein_coding	852.012	823.752	818.684	781.39	3857.75	3929.67	3727.9	3654.82
ENSG00000284922.1	AP000812.5	protein_coding	83.9324	68.4918	78.757	82.5337	341.361	311.084	333.8	463.302
ENSG00000062524.16	LTK	protein_coding	262.533	242.498	295.582	285.116	1293.78	1164.48	1332.39	1207.74
ENSG00000010404.18	IDS	protein_coding	605.094	427.611	686.45	722.438	2827.07	2892.72	2738.66	2774.55
ENSG00000173320.12	STOX2	protein_coding	843.228	758.963	572.69	811.402	3571.09	3589.98	3300.6	3277.86
ENSG00000158859.10	ADAMTS4	protein_coding	159.081	127.728	125.428	170.427	670.463	597.138	690.04	694.953
ENSG00000134317.18	GRHL1	protein_coding	118.091	115.696	124.455	129.696	533.73	611.441	490.882	590.71
ENSG00000203952.9	CCDC160	protein_coding	10.7355	15.7346	12.64	12.8624	50.9212	51.2514	74.8011	60.0187
ENSG00000188467.11	SLC24A5	protein_coding	24.399	36.097	12.64	22.5092	114.101	123.957	104.722	94.7663
ENSG00000118160.14	SLC8A2	protein_coding	92.7161	62.0128	92.3693	97.5398	375.308	367.103	388.966	421.184
ENSG00000007384.15	RHBDF1	protein_coding	117.115	128.653	128.345	95.3961	568.62	502.978	535.763	518.056
ENSG00000188343.13	FAM92A	protein_coding	1541.04	1305.05	1474.02	1359.13	6257.65	6721.08	6266.46	6366.19
ENSG00000103642.12	LACTB	protein_coding	360.129	377.63	398.646	364.434	1637.02	1762.81	1665.26	1688.95
ENSG00000122477.12	LRRC39	protein_coding	80.0286	76.8219	71.9508	94.3242	329.102	419.546	335.67	369.589
ENSG00000186594.14	MIR22HG	lncRNA	50.7498	53.6827	49.5877	58.9526	202.742	249.105	258.064	248.498
ENSG00000196352.15	CD55	protein_coding	47.822	45.3527	55.4216	55.737	222.545	250.297	210.378	234.81
ENSG00000070182.21	SPTB	protein_coding	25.3749	23.1391	22.3631	20.3654	102.785	127.532	101.917	80.0249
ENSG00000259207.7	ITGB3	protein_coding	19.5192	27.7669	26.2523	20.3654	126.36	104.887	97.2415	94.7663
ENSG00000128335.14	APOL2	protein_coding	541.657	579.403	614.499	602.389	2621.5	2519.66	2610.56	2704
ENSG00000229848.1	AC139149.1	lncRNA	17.5673	13.8835	21.3908	23.581	98.0705	82.2406	86.9563	71.6012
ENSG00000197993.9	KEL	protein_coding	35.1345	44.4271	30.1416	39.659	182.939	146.603	167.368	167.421
ENSG00000152137.6	HSPB8	protein_coding	771.983	851.519	870.216	821.049	3534.31	3719.9	3594.19	3843.3
ENSG00000203727.4	SAMD5	protein_coding	71.245	71.2685	65.1447	73.9587	296.098	339.689	306.685	305.358
ENSG00000235098.8	ANKRD65	protein_coding	17.5673	16.6602	14.5846	25.7248	87.6977	78.6649	82.2812	78.9719
ENSG00000266709.1	AC005224.3	lncRNA	61.4854	44.4271	58.3385	65.3838	199.913	292.014	248.714	270.611
ENSG00000104490.18	NCALD	protein_coding	132.73	136.984	109.871	121.121	552.59	555.422	561.943	531.744
ENSG00000143153.13	ATP1B1	protein_coding	1246.3	1322.63	1392.35	1242.29	5707.89	5678.17	5776.52	5688.09
ENSG00000157502.13	PWWP3B	protein_coding	67.3411	78.673	70.9785	79.3181	321.558	362.335	310.425	306.411
ENSG00000261189.1	AL031058.1	lncRNA	16.5913	22.2135	10.6954	24.6529	82.9827	84.6243	78.5412	78.9719
ENSG00000136404.16	TM6SF1	protein_coding	70.269	61.0873	38.8923	55.737	232.917	312.276	227.208	221.121
ENSG00000128923.11	MINDY2	protein_coding	1807.48	1600.3	1239.69	1757.86	7200.64	8001.17	6721.82	6042.93
ENSG00000164292.13	RHOBTB3	protein_coding	2076.84	1937.21	1677.23	1954.01	8397.29	9091.75	7951.36	7919.31
ENSG00000274021.1	AC024909.1	lncRNA	25.3749	22.2135	18.4739	19.2936	112.215	91.7757	103.787	65.2835
ENSG00000250305.9	TRMT9B	protein_coding	286.932	244.349	222.659	275.469	1146.67	1119.19	1152.87	1052.96
ENSG00000204525.16	HLA-C	protein_coding	93.692	85.1519	95.2862	88.9649	381.909	359.951	434.782	401.177
ENSG00000141179.14	PCTP	protein_coding	67.3411	65.7151	75.8401	71.815	317.786	305.124	307.62	288.511
ENSG00000168916.15	ZNF608	protein_coding	521.162	552.562	385.034	541.292	2273.54	2156.13	2129.96	2115.4
ENSG00000172733.11	PURG	protein_coding	38.0624	30.5436	25.28	30.0122	147.106	122.765	129.967	137.938
ENSG00000109762.16	SNX25	protein_coding	448.941	395.216	443.373	465.19	1799.22	1969.01	1855.07	1921.65
ENSG00000198842.10	DUSP27	protein_coding	17.5673	12.0323	14.5846	12.8624	68.838	64.3622	56.1008	57.9128
ENSG00000163453.11	IGFBP7	protein_coding	38.0624	33.3203	49.5877	39.659	148.992	168.057	170.173	204.274
ENSG00000268785.1	RPL7P50	processed_pseudogene	20.4951	12.0323	13.6123	11.7905	57.5221	56.0189	57.0359	80.0249
ENSG00000158423.17	RIBC1	protein_coding	64.4133	71.2685	66.117	85.7493	288.554	315.851	287.049	341.159
ENSG00000166401.15	SERPINB8	protein_coding	31.2307	33.3203	27.2246	45.0184	140.505	151.37	143.992	149.52
ENSG00000168702.17	LRP1B	protein_coding	15.6153	35.1715	16.5292	31.0841	130.132	108.462	93.5014	90.5545
ENSG00000132635.17	PCED1A	protein_coding	3297.76	3361.65	4011.74	3310.99	14772.8	13022.6	16351.5	15405.8
ENSG00000154734.15	ADAMTS1	protein_coding	142.49	127.728	128.345	145.774	521.471	640.046	560.073	598.081
ENSG00000132670.20	PTPRA	protein_coding	4420.12	4247.42	4148.84	4204.93	18361.8	16890.3	18857.4	18125.6
ENSG00000146592.17	CREB5	protein_coding	63.4373	47.2038	47.6431	47.1621	212.172	243.146	212.248	206.38
ENSG00000076716.9	GPC4	protein_coding	2804.91	2623.98	2670.93	2769.7	11669.4	11437.4	11485.7	11363.5
ENSG00000101247.18	NDUFAF5	protein_coding	369.888	377.63	375.311	383.728	1508.78	1660.31	1568.02	1598.39
ENSG00000148926.10	ADM	protein_coding	15.6153	12.0323	14.5846	18.2217	56.5791	65.5541	58.9059	73.7071
ENSG00000203799.13	CCDC162P	transcribed_unitary_pseudogene	34.1586	36.097	25.28	34.2997	157.479	127.532	115.007	146.361
ENSG00000144152.13	FBLN7	protein_coding	55.6296	62.0128	50.56	56.8089	248.948	218.116	207.573	271.663
ENSG00000279117.1	AP001972.5	TEC	0	0	58.3385	0	59.4081	57.2108	91.6314	37.9065
ENSG00000130584.11	ZBTB46	protein_coding	120.043	131.43	134.179	113.618	504.497	507.746	541.373	538.062
ENSG00000112290.13	WASF1	protein_coding	2796.12	2808.16	2905.26	2897.25	11743	11870.1	12191.6	11863.7
ENSG00000066382.16	MPPED2	protein_coding	77.1007	71.2685	70.0062	66.4557	326.273	253.873	309.49	300.093
ENSG00000274312.1	AC015722.2	lncRNA	49.7739	44.4271	93.3416	56.8089	248.948	235.995	259.934	274.822
ENSG00000112796.10	ENPP5	protein_coding	105.404	97.1843	96.2585	103.971	421.515	424.314	453.482	380.118
ENSG00000145014.17	TMEM44	protein_coding	333.778	338.757	376.283	334.422	1491.8	1387.36	1409.07	1480.46
ENSG00000233695.2	GAS6-AS1	lncRNA	32.2066	30.5436	30.1416	28.9404	158.422	101.311	135.577	111.614
ENSG00000185272.14	RBM11	protein_coding	23.423	28.6925	26.2523	25.7248	111.272	108.462	104.722	109.508
ENSG00000198590.12	C3orf35	lncRNA	74.1729	55.5339	55.4216	72.8869	287.611	275.327	251.519	251.657
ENSG00000250483.1	PPM1AP1	processed_pseudogene	12.6875	15.7346	14.5846	13.9343	55.6362	59.5946	64.516	56.8598
ENSG00000138613.14	APH1B	protein_coding	11.7115	18.5113	14.5846	10.7187	65.066	61.9784	48.6207	56.8598
ENSG00000120738.8	EGR1	protein_coding	16455.6	16574.1	19642.6	20184.3	77993.4	59545.7	87127.4	75133.9
ENSG00000236204.6	LINC01376	lncRNA	57.5816	46.2782	46.6708	84.6774	246.119	231.227	233.754	250.604
ENSG00000142871.17	CCN1	protein_coding	605.094	707.131	813.822	711.719	2895.91	2787.84	2911.63	3075.69
ENSG00000023445.14	BIRC3	protein_coding	29.2788	30.5436	17.5016	24.6529	116.93	119.189	100.047	84.2367
ENSG00000155158.20	TTC39B	protein_coding	180.552	168.453	125.428	156.492	695.923	738.973	560.073	587.551
ENSG00000100346.18	CACNA1I	protein_coding	392.335	367.449	362.671	392.303	1623.82	1582.83	1536.23	1435.18
ENSG00000157680.15	DGKI	protein_coding	95.6439	85.1519	77.7847	99.6835	367.764	413.587	365.59	313.782
ENSG00000198624.13	CCDC69	protein_coding	46.846	39.7993	39.8646	35.3716	165.022	157.33	165.497	173.738
ENSG00000168389.17	MFSD2A	protein_coding	86.8603	61.0873	83.6185	78.2462	314.014	313.468	297.334	336.947
ENSG00000179915.23	NRXN1	protein_coding	29.2788	40.7248	19.4462	32.156	127.303	128.724	118.747	123.196
ENSG00000288049.1	AC010889.2	lncRNA	36.1105	40.7248	21.3908	36.4434	154.65	168.057	115.007	112.667
ENSG00000163328.13	GPR155	protein_coding	2274.96	2063.08	1815.3	2284.15	8898.01	9393.3	7882.17	8090.94
ENSG00000106571.14	GLI3	protein_coding	921.305	766.367	668.948	898.224	3488.1	3205	3245.43	3206.26
ENSG00000107104.18	KANK1	protein_coding	1346.82	1312.45	1070.51	1348.41	5234.51	5196.65	5071.52	4977.34
ENSG00000113140.11	SPARC	protein_coding	145.418	153.644	161.403	143.63	611.998	578.068	649.835	598.081
ENSG00000261308.2	FIGNL2	protein_coding	18.5432	13.8835	13.6123	8.57493	58.4651	54.827	56.1008	53.7009
ENSG00000072657.9	TRHDE	protein_coding	53.6777	31.4692	35.9754	46.0902	188.597	177.592	156.147	150.573
ENSG00000138162.19	TACC2	protein_coding	1039.4	996.833	1045.23	983.973	4124.62	4158.51	3982.22	4105.49
ENSG00000077522.13	ACTN2	protein_coding	89.7882	61.0873	68.0616	58.9526	281.953	317.043	273.024	249.551
ENSG00000122335.17	SERAC1	protein_coding	362.081	368.375	345.17	369.794	1422.02	1573.3	1424.03	1394.12
ENSG00000204745.4	AC083899.1	unprocessed_pseudogene	214.711	212.88	274.191	215.445	918.468	929.676	964.934	864.48
ENSG00000146072.6	TNFRSF21	protein_coding	1854.32	1688.23	1710.29	1828.6	7213.84	6567.33	7228.59	7269.63
ENSG00000150594.7	ADRA2A	protein_coding	34.1586	37.0226	42.7816	34.2997	150.878	138.259	158.017	146.361
ENSG00000080546.13	SESN1	protein_coding	399.167	464.633	424.899	451.255	1736.98	1821.21	1668.07	1694.21
ENSG00000101608.12	MYL12A	protein_coding	2366.7	2335.2	2846.92	2395.62	9481.72	9785.43	10108.4	10151.6
ENSG00000122877.16	EGR2	protein_coding	50.7498	55.5339	68.0616	60.0245	248.005	164.481	285.179	229.545
ENSG00000114166.8	KAT2B	protein_coding	500.667	462.782	390.868	518.783	1878.43	1974.97	1788.68	1780.55
ENSG00000138678.11	GPAT3	protein_coding	302.547	195.294	245.022	258.32	923.183	1081.05	952.779	1001.36
ENSG00000259706.1	HSP90B2P	processed_pseudogene	20.4951	26.8414	26.2523	25.7248	99.0135	103.695	103.787	87.3956
ENSG00000197857.13	ZNF44	protein_coding	247.893	224.912	221.686	243.314	898.665	983.311	924.729	897.121
ENSG00000287300.1	AL080275.1	lncRNA	34.1586	28.6925	10.6954	22.5092	96.1845	112.038	84.1513	90.5545
ENSG00000232938.2	RPL23AP87	transcribed_processed_pseudogene	13.6634	11.1068	16.5292	18.2217	57.5221	54.827	57.0359	65.2835
ENSG00000198753.12	PLXNB3	protein_coding	54.6537	67.5662	45.6985	37.5153	222.545	176.4	198.223	216.91
ENSG00000135205.15	CCDC146	protein_coding	40.0143	49.0549	54.4493	34.2997	189.54	170.441	181.393	160.05
ENSG00000204681.11	GABBR1	protein_coding	31.2307	41.6504	43.7539	30.0122	142.391	135.876	151.472	147.414
ENSG00000006695.12	COX10	protein_coding	496.763	458.154	463.791	434.106	1754.9	1743.74	1857.87	1896.38
ENSG00000239268.3	AC092691.1	lncRNA	19.5192	26.8414	18.4739	32.156	89.5836	114.422	86.9563	89.5015
ENSG00000144959.10	NCEH1	protein_coding	253.749	298.957	242.105	288.332	1063.69	1129.91	1098.64	933.975
ENSG00000163638.13	ADAMTS9	protein_coding	32.2066	37.0226	32.0862	35.3716	165.965	132.3	114.072	121.09
ENSG00000183783.7	KCTD8	protein_coding	48.7979	44.4271	54.4493	57.8808	187.654	197.854	205.703	208.486
ENSG00000182165.18	TP53TG1	lncRNA	45.8701	64.7895	67.0893	62.1682	234.803	212.157	229.078	256.922
ENSG00000152104.12	PTPN14	protein_coding	1945.09	1902.04	1375.82	1980.81	7271.36	7612.62	6608.68	6437.79
ENSG00000197558.12	SSPO	protein_coding	75.1488	70.3429	70.9785	78.2462	309.299	270.56	282.374	279.034
ENSG00000182103.5	FAM181B	protein_coding	36.1105	26.8414	31.1139	20.3654	106.557	112.038	110.332	117.931
ENSG00000125266.8	EFNB2	protein_coding	274.244	276.744	232.382	267.966	953.359	1029.79	1033.19	1055.07
ENSG00000140416.21	TPM1	protein_coding	2743.42	2629.53	2654.4	2705.39	10438.9	10518.4	10141.2	10422.2
ENSG00000135828.11	RNASEL	protein_coding	446.989	390.588	401.563	397.662	1572.9	1690.1	1611.96	1455.19
ENSG00000170577.8	SIX2	protein_coding	1256.06	1193.98	1348.59	1174.76	4647.98	4524.42	4996.71	5037.36
ENSG00000141338.14	ABCA8	protein_coding	524.09	529.423	411.287	509.136	1958.58	1862.93	2005.61	1792.14
ENSG00000101210.12	EEF1A2	protein_coding	29.2788	31.4692	34.0308	39.659	142.391	115.614	115.942	143.202
ENSG00000111799.21	COL12A1	protein_coding	395.263	399.844	300.443	401.95	1497.46	1539.92	1359.51	1370.95
ENSG00000096968.13	JAK2	protein_coding	121.019	119.398	94.3139	142.558	478.094	499.403	446.937	411.707
ENSG00000186073.14	C15orf41	protein_coding	232.278	214.731	215.852	249.745	859.06	862.93	886.393	895.015
ENSG00000050628.20	PTGER3	protein_coding	17.5673	12.9579	12.64	22.5092	50.9212	72.7054	71.0611	56.8598
ENSG00000139970.17	RTN1	protein_coding	225.446	227.689	199.323	203.654	828.884	766.387	855.538	823.414
ENSG00000113742.14	CPEB4	protein_coding	535.801	520.167	381.145	510.208	1828.45	2115.61	1836.37	1657.36
ENSG00000174749.6	FAM241A	protein_coding	110.283	99.0354	100.148	97.5398	380.966	412.395	377.746	384.33
ENSG00000125726.11	CD70	protein_coding	169.817	179.56	209.046	166.139	648.774	644.814	689.105	783.402
ENSG00000170962.13	PDGFD	protein_coding	211.783	255.456	201.268	236.882	882.635	865.314	883.588	820.255
ENSG00000139865.16	TTC6	protein_coding	25.3749	27.7669	18.4739	22.5092	87.6977	98.9271	74.8011	100.031
ENSG00000068976.14	PYGM	protein_coding	27.3268	30.5436	31.1139	30.0122	100.899	94.1595	130.902	126.355
ENSG00000203797.10	DDO	protein_coding	28.3028	24.0647	32.0862	28.9404	122.588	103.695	110.332	93.7134
ENSG00000151729.11	SLC25A4	protein_coding	1320.47	1352.25	1480.83	1334.47	5183.59	5008.33	5350.15	5245.84
ENSG00000141298.19	SSH2	protein_coding	925.209	925.565	728.259	933.595	3509.79	3390.93	3258.52	3115.71
ENSG00000177076.6	ACER2	protein_coding	38.0624	42.576	34.0308	28.9404	123.531	140.643	136.512	146.361
ENSG00000168671.10	UGT3A2	protein_coding	20.4951	25.9158	17.5016	30.0122	87.6977	96.5433	86.9563	84.2367
ENSG00000132688.11	NES	protein_coding	2751.23	2822.97	3038.46	2819.01	10314.4	11222.9	10312.3	11191.9
ENSG00000079459.13	FDFT1	protein_coding	1623.02	1914.07	1918.36	1781.44	6800.81	6414.76	7004.19	6946.37
ENSG00000168438.15	CDC40	protein_coding	1439.54	1464.24	1327.2	1485.61	5286.38	5679.37	5274.41	5214.25
ENSG00000197959.14	DNM3	protein_coding	126.875	104.589	81.6739	108.258	430.001	387.365	389.901	370.642
ENSG00000100124.15	ANKRD54	protein_coding	947.656	986.652	1178.44	945.386	3886.04	3383.78	3987.83	3897
ENSG00000076258.10	FMO4	protein_coding	48.7979	38.8737	37.92	32.156	165.965	143.027	152.407	127.408
ENSG00000143167.12	GPA33	protein_coding	56.6056	38.8737	55.4216	39.659	153.707	176.4	203.833	175.844
ENSG00000173376.14	NDNF	protein_coding	189.336	230.466	209.046	230.451	803.424	846.243	761.101	778.137
ENSG00000215475.5	SIAH3	protein_coding	405.023	496.103	446.29	451.255	1688.89	1672.22	1675.55	1626.82
ENSG00000206120.11	EGFEM1P	transcribed_unitary_pseudogene	129.802	151.793	117.649	147.917	543.16	550.654	474.987	458.037
ENSG00000254377.6	MIR124-2HG	lncRNA	42.9422	32.3948	25.28	31.0841	123.531	120.381	140.252	102.137
ENSG00000145632.15	PLK2	protein_coding	1744.04	1728.95	1845.44	1841.47	6412.3	6736.57	6417	6830.55
ENSG00000154330.13	PGM5	protein_coding	231.302	183.262	210.991	213.301	787.393	694.873	804.112	801.302
ENSG00000134363.12	FST	protein_coding	28.3028	12.9579	16.5292	23.581	68.838	82.2406	84.1513	64.2305
ENSG00000133863.8	TEX15	protein_coding	92.7161	119.398	82.6462	108.258	377.194	408.819	358.11	339.053
ENSG00000131080.15	EDA2R	protein_coding	484.075	519.242	469.625	513.424	1719.06	1934.44	1842.91	1798.45
ENSG00000151090.19	THRB	protein_coding	89.7882	61.0873	62.2277	79.3181	266.865	271.751	269.284	264.293
ENSG00000172667.11	ZMAT3	protein_coding	1981.2	1835.39	1747.24	1914.35	6879.08	7501.77	6751.74	6263
ENSG00000169490.17	TM2D2	protein_coding	490.907	518.316	534.77	461.974	1858.62	1865.31	1762.5	1864.79
ENSG00000164949.8	GEM	protein_coding	84.9084	66.6406	58.3385	58.9526	264.979	213.349	262.739	240.075
ENSG00000204257.15	HLA-DMA	protein_coding	52.7018	50.906	54.4493	37.5153	173.509	165.673	196.353	180.056
ENSG00000256043.3	CTSO	protein_coding	195.192	195.294	173.071	183.289	690.266	715.135	690.04	622.299
ENSG00000171522.6	PTGER4	protein_coding	66.3652	65.7151	53.477	78.2462	242.347	203.814	234.689	273.769
ENSG00000152580.8	IGSF10	protein_coding	39.0383	42.576	39.8646	32.156	163.137	147.795	138.382	109.508
ENSG00000005513.10	SOX8	protein_coding	114.187	124.951	125.428	103.971	412.085	401.668	404.861	480.149
ENSG00000244405.8	ETV5	protein_coding	1279.48	825.604	951.89	1142.61	3636.15	3949.93	3812.05	3761.17
ENSG00000103522.16	IL21R	protein_coding	21.4711	30.5436	24.3077	27.8685	89.5836	98.9271	87.8913	102.137
ENSG00000164180.13	TMEM161B	protein_coding	915.449	930.192	789.515	886.433	3179.75	3379.01	3162.22	2963.03
ENSG00000181016.9	LSMEM1	protein_coding	7.80767	14.809	29.1693	20.3654	68.838	85.8162	52.3608	54.7539
ENSG00000177105.10	RHOG	protein_coding	300.595	318.394	417.12	319.416	1183.45	1126.34	1235.15	1309.88
ENSG00000143341.12	HMCN1	protein_coding	207.879	190.666	114.732	196.151	685.551	631.703	665.73	553.857
ENSG00000159208.16	CIART	protein_coding	19.5192	20.3624	15.5569	21.4373	71.6669	66.746	78.5412	57.9128
ENSG00000166707.11	ZCCHC18	protein_coding	9.75959	15.7346	19.4462	17.1499	58.4651	59.5946	52.3608	52.648
ENSG00000137094.14	DNAJB5	protein_coding	272.292	248.977	245.022	240.098	896.779	845.052	936.884	917.127
ENSG00000185022.12	MAFF	protein_coding	293.764	228.614	258.634	259.392	848.687	867.698	979.895	1009.79
ENSG00000148948.8	LRRC4C	protein_coding	16.5913	21.288	16.5292	19.2936	72.6099	53.6351	71.9961	64.2305
ENSG00000143110.11	C1orf162	protein_coding	36.1105	21.288	32.0862	11.7905	102.785	98.9271	93.5014	68.4423
ENSG00000286190.1	AC055839.2	protein_coding	29.2788	18.5113	22.3631	25.7248	82.0398	83.4325	79.4762	95.8193
ENSG00000231999.7	LRRC8C-DT	lncRNA	57.5816	48.1294	36.9477	54.6652	171.623	195.47	178.588	153.732
ENSG00000184956.16	MUC6	protein_coding	23.423	17.5857	16.5292	23.581	57.5221	87.0081	81.3462	62.1246
ENSG00000260912.1	AL158206.1	lncRNA	26.3509	22.2135	28.1969	20.3654	86.7547	85.8162	81.3462	91.6075
ENSG00000184307.15	ZDHHC23	protein_coding	572.888	589.585	520.185	572.376	2034.96	2097.73	1942.96	1899.54
ENSG00000123384.14	LRP1	protein_coding	3732.07	3601.37	3018.05	3824.42	13096.2	12256.2	11838.2	12887.2
ENSG00000181418.8	DDN	protein_coding	725.137	666.406	724.37	746.019	2496.08	2369.48	2615.23	2618.71
ENSG00000164172.19	MOCS2	protein_coding	689.027	683.992	702.979	610.963	2325.4	2488.67	2391.77	2290.19
ENSG00000230316.7	FEZF1-AS1	lncRNA	50.7498	37.0226	31.1139	36.4434	143.334	134.684	141.187	129.514
ENSG00000233967.7	AL359715.1	lncRNA	210.807	198.071	162.376	224.02	761.932	812.87	593.734	627.564
ENSG00000140403.12	DNAJA4	protein_coding	28.3028	24.9902	27.2246	16.078	80.1538	89.3919	86.0213	87.3956
ENSG00000198932.13	GPRASP1	protein_coding	226.422	202.699	169.182	195.08	665.748	789.033	681.625	651.782
ENSG00000198108.4	CHSY3	protein_coding	148.346	153.644	126.4	121.121	483.752	498.211	474.052	475.938
ENSG00000206557.6	TRIM71	protein_coding	104.428	90.7053	78.757	91.1086	295.155	353.992	328.19	302.199
ENSG00000123104.12	ITPR2	protein_coding	124.923	123.1	94.3139	110.402	413.028	441	380.551	351.688
ENSG00000204758.8	AC008429.1	lncRNA	26.3509	32.3948	23.3354	25.7248	88.6407	87.0081	109.397	91.6075
ENSG00000231160.10	KLF3-AS1	lncRNA	20.4951	19.4369	15.5569	16.078	56.5791	67.9379	64.516	62.1246
ENSG00000185291.12	IL3RA	protein_coding	25.3749	26.8414	28.1969	27.8685	99.9565	97.7352	87.8913	91.6075
ENSG00000185291.12_PAR_Y	IL3RA	protein_coding	25.3749	26.8414	28.1969	27.8685	99.9565	97.7352	87.8913	91.6075
ENSG00000138798.13	EGF	protein_coding	110.283	150.867	110.843	125.408	411.142	470.797	416.081	430.66
ENSG00000151726.14	ACSL1	protein_coding	76.1248	92.5565	102.092	127.552	330.045	350.416	352.5	344.318
ENSG00000168904.15	LRRC28	protein_coding	447.965	428.536	482.265	463.046	1551.21	1638.85	1525.01	1598.39
ENSG00000196781.15	TLE1	protein_coding	1012.07	826.529	970.364	889.649	2961.92	3234.8	3145.39	3473.71
ENSG00000229989.4	MIR181A1HG	lncRNA	23.423	43.5015	29.1693	31.0841	100.899	113.23	105.657	124.249
ENSG00000175497.16	DPP10	protein_coding	262.533	253.605	219.742	246.529	824.17	915.373	832.162	830.785
ENSG00000184500.15	PROS1	protein_coding	333.778	326.724	331.557	324.775	1171.19	1101.31	1167.83	1114.03
ENSG00000103599.20	IQCH	protein_coding	65.3892	66.6406	62.2277	68.5994	255.549	233.611	204.768	213.751
ENSG00000148541.13	FAM13C	protein_coding	66.3652	98.1098	65.1447	90.0367	281.01	280.095	281.439	261.134
ENSG00000185483.12	ROR1	protein_coding	1623.02	1579.94	1174.55	1533.84	5110.98	5307.5	5036.92	4870.99
ENSG00000179981.10	TSHZ1	protein_coding	2350.11	2473.11	2231.45	2509.24	8683.01	7836.69	8166.41	8132
ENSG00000172159.16	FRMD3	protein_coding	125.899	99.961	70.0062	109.33	350.791	396.9	295.464	349.582
ENSG00000116191.17	RALGPS2	protein_coding	5805	4339.05	3750.19	4933.8	16620.1	17748.5	15941.1	14223.4
ENSG00000137474.22	MYO7A	protein_coding	81.0046	79.5986	70.9785	77.1743	281.953	243.146	293.594	239.022
ENSG00000188766.12	SPRED3	protein_coding	180.552	156.42	170.154	182.217	599.739	579.26	595.604	584.392
ENSG00000151917.18	BEND6	protein_coding	62.4614	59.2361	60.2831	55.737	191.426	227.651	206.638	190.586
ENSG00000009694.13	TENM1	protein_coding	107.355	98.1098	52.5047	97.5398	312.128	343.265	271.154	291.67
ENSG00000153976.3	HS3ST3A1	protein_coding	45.8701	46.2782	43.7539	40.7309	156.536	138.259	130.902	180.056
ENSG00000280486.2	AC005329.3	lncRNA	33.1826	30.5436	39.8646	32.156	128.246	107.27	133.707	93.7134
ENSG00000154678.18	PDE1C	protein_coding	447.965	414.653	345.17	439.465	1499.35	1373.06	1439.92	1299.35
ENSG00000210082.2	MT-RNR2	Mt_rRNA	222403	212111	229078	202265	716477	754824	748745	725714
ENSG00000234383.1	CTBP2P8	processed_pseudogene	34.1586	26.8414	22.3631	32.156	136.733	82.2406	87.8913	84.2367
ENSG00000117318.9	ID3	protein_coding	1164.32	1530.88	1754.04	1383.78	4790.37	4431.46	5193.07	5420.63
ENSG00000197815.4	AC122129.1	lncRNA	23.423	19.4369	14.5846	21.4373	79.2108	72.7054	60.7759	55.8068
ENSG00000178031.17	ADAMTSL1	protein_coding	190.312	204.55	187.656	194.008	727.985	613.824	626.459	664.417
ENSG00000152402.10	GUCY1A2	protein_coding	4861.25	4600.98	3109.44	4574.72	15189.6	16646	13770.9	12456.5
ENSG00000134070.5	IRAK2	protein_coding	41.9662	35.1715	37.92	36.4434	107.5	107.27	134.642	163.209
ENSG00000134871.19	COL4A2	protein_coding	12122.4	13745.6	12991	13089.6	46230.8	41334.8	42970.4	44514.9
ENSG00000109452.12	INPP4B	protein_coding	105.404	87.9286	66.117	111.474	333.817	315.851	308.555	287.458
ENSG00000073756.12	PTGS2	protein_coding	17.5673	27.7669	21.3908	25.7248	67.895	88.2	83.2162	73.7071
ENSG00000231738.11	TSPAN19	protein_coding	20.4951	12.0323	20.4185	19.2936	55.6362	64.3622	62.6459	60.0187
ENSG00000173153.14	ESRRA	protein_coding	644.133	617.352	658.253	623.826	2122.66	1990.46	2201.96	2189.1
ENSG00000130528.12	HRC	protein_coding	356.225	335.054	230.437	352.644	1107.07	1015.49	1064.98	1068.75
ENSG00000153107.13	ANAPC1	protein_coding	4316.67	4392.73	3700.61	4376.43	14387.1	14056	14305.7	13356.8
ENSG00000135919.13	SERPINE2	protein_coding	450.893	452.601	463.791	452.327	1333.38	1886.77	1311.82	1554.17
ENSG00000164532.11	TBX20	protein_coding	34.1586	26.8414	19.4462	27.8685	91.4696	89.3919	95.3714	85.2897
ENSG00000168675.18	LDLRAD4	protein_coding	577.768	578.478	565.884	547.723	2026.48	1872.46	1848.52	1813.2
ENSG00000085998.14	POMGNT1	protein_coding	2494.55	2509.21	2588.29	2598.2	8483.1	7893.9	8928.45	8593.2
ENSG00000112419.14	PHACTR2	protein_coding	503.595	450.75	348.086	467.333	1527.64	1553.04	1427.77	1379.38
ENSG00000236081.1	ELFN1-AS1	lncRNA	151.274	142.537	163.348	143.63	499.782	462.454	499.297	534.903
ENSG00000179168.15	GGN	protein_coding	22.447	24.9902	19.4462	25.7248	96.1845	57.2108	76.6711	74.7601
ENSG00000231607.12	DLEU2	lncRNA	483.1	472.038	443.373	408.381	1506.89	1660.31	1448.34	1365.69
ENSG00000138629.16	UBL7	protein_coding	1581.05	1678.05	1960.17	1761.08	5590.96	5216.91	6086.94	6159.81
ENSG00000153707.17	PTPRD	protein_coding	572.888	606.245	372.394	558.442	1847.31	1843.86	1685.83	1591.02
ENSG00000204262.14	COL5A2	protein_coding	118.091	132.356	117.649	165.067	419.629	431.465	459.092	441.19
ENSG00000082269.16	FAM135A	protein_coding	811.998	774.698	627.139	839.271	2431.02	2785.45	2379.61	2448.13
ENSG00000115963.13	RND3	protein_coding	1406.36	1430	1382.62	1343.05	4430.15	4716.32	4687.23	4465.6
ENSG00000070610.14	GBA2	protein_coding	2393.05	2379.63	2532.86	2343.1	8209.63	7221.67	8225.32	8063.56
ENSG00000239474.7	KLHL41	protein_coding	19.5192	22.2135	11.6677	17.1499	49.0353	67.9379	64.516	52.648
ENSG00000078814.15	MYH7B	protein_coding	37.0864	43.5015	36.9477	36.4434	114.101	133.492	130.902	129.514
ENSG00000103994.17	ZNF106	protein_coding	4855.39	4809.23	3694.77	4992.75	15663	15933.2	14615.2	13962.2
ENSG00000109771.15	LRP2BP	protein_coding	56.6056	34.2459	34.0308	39.659	137.676	160.905	112.202	130.567
ENSG00000213694.5	S1PR3	protein_coding	147.37	136.058	117.649	143.63	465.835	435.041	461.897	419.078
ENSG00000145819.18	ARHGAP26	protein_coding	381.6	445.197	397.674	382.656	1350.36	1312.27	1345.49	1248.81
ENSG00000087303.18	NID2	protein_coding	122.971	85.1519	80.7016	94.3242	313.071	293.205	336.605	308.517
ENSG00000088766.12	CRLS1	protein_coding	1401.48	1295.79	1373.87	1150.11	4019.01	4283.66	4318.83	4446.65
ENSG00000288520.1	AL357075.5	protein_coding	50.7498	46.2782	27.2246	65.3838	164.08	188.319	128.097	136.885
ENSG00000136944.17	LMX1B	protein_coding	20.4951	16.6602	31.1139	31.0841	80.1538	88.2	72.9311	81.0779
ENSG00000197044.11	ZNF441	protein_coding	213.735	248.051	177.932	209.014	664.805	747.316	651.705	698.112
ENSG00000273419.1	AC004877.1	lncRNA	23.423	37.0226	37.92	26.7966	99.9565	134.684	84.1513	92.6604
ENSG00000143013.13	LMO4	protein_coding	1402.45	1414.26	1590.7	1411.65	4580.08	4840.27	4739.59	4705.67
ENSG00000137393.9	RNF144B	protein_coding	64.4133	64.7895	86.5355	69.6713	235.746	243.146	214.118	233.757
ENSG00000172782.12	FADS6	protein_coding	47.822	44.4271	47.6431	38.5872	133.904	156.138	123.422	168.473
ENSG00000212719.13	LINC02693	lncRNA	171.769	175.857	169.182	184.361	583.708	551.846	571.294	562.28
ENSG00000181222.16	POLR2A	protein_coding	10883.9	11142.9	9894.21	11071.3	36012.6	32046.4	35143.4	35770.1
ENSG00000162461.8	SLC25A34	protein_coding	21.4711	30.5436	37.92	17.1499	91.4696	65.5541	98.1765	89.5015
ENSG00000233593.10	LINC02609	lncRNA	164.937	175.857	181.822	181.145	568.62	549.462	564.748	570.704
ENSG00000004399.12	PLXND1	protein_coding	1556.65	1459.62	1492.49	1394.5	4862.03	4238.37	4947.16	4846.77
ENSG00000243978.8	RTL9	protein_coding	115.163	133.281	106.954	143.63	418.686	386.173	428.236	361.165
ENSG00000197535.14	MYO5A	protein_coding	2747.32	2439.79	1939.76	2716.11	8181.34	8268.16	7692.36	7323.33
ENSG00000092096.16	SLC22A17	protein_coding	427.47	415.578	485.182	400.878	1400.33	1159.71	1510.98	1449.92
ENSG00000099338.23	CATSPERG	protein_coding	195.192	170.304	170.154	179.002	614.827	564.957	565.683	530.691
ENSG00000073605.18	GSDMB	protein_coding	621.686	558.115	539.631	553.083	1893.52	1786.65	1769.05	1781.61
ENSG00000203618.5	GP1BB	protein_coding	250.821	35.1715	0	1.07187	243.29	176.4	237.494	261.134
ENSG00000116199.12	FAM20B	protein_coding	5623.47	5549.69	5046.28	5471.87	17465	17374.2	17339.8	16537.8
ENSG00000150938.10	CRIM1	protein_coding	982.79	868.18	686.45	913.23	2937.4	2657.92	2771.38	2558.69
ENSG00000075391.16	RASAL2	protein_coding	2212.5	2089.92	1530.41	1980.81	6567.9	6616.19	5882.17	5681.77
ENSG00000103995.14	CEP152	protein_coding	1560.56	1837.25	1427.35	1682.83	5375.02	5454.1	5053.75	4661.45
ENSG00000102359.7	SRPX2	protein_coding	255.701	212.88	190.572	245.457	703.467	742.549	690.975	717.065
ENSG00000248905.9	FMN1	protein_coding	361.105	311.915	217.797	303.338	1091.03	948.746	879.848	841.314
ENSG00000174951.11	FUT1	protein_coding	205.927	194.369	217.797	203.654	604.454	713.943	614.304	651.782
ENSG00000147036.11	LANCL3	protein_coding	29.2788	20.3624	13.6123	18.2217	72.6099	71.5135	60.7759	52.648
ENSG00000115935.17	WIPF1	protein_coding	527.018	481.294	397.674	520.927	1600.25	1481.52	1480.13	1480.46
ENSG00000164175.15	SLC45A2	protein_coding	34.1586	35.1715	40.837	40.7309	115.044	125.149	115.007	118.984
ENSG00000256116.1	AP001453.1	lncRNA	36.1105	15.7346	28.1969	25.7248	75.4389	83.4325	92.5664	80.0249
ENSG00000102230.14	PCYT1B	protein_coding	37.0864	55.5339	39.8646	41.8028	148.049	131.108	152.407	115.826
ENSG00000145246.14	ATP10D	protein_coding	318.163	322.096	244.049	339.781	1020.31	943.979	940.624	926.604
ENSG00000155099.8	PIP4P2	protein_coding	285.956	205.475	220.714	249.745	719.498	780.689	818.137	691.794
ENSG00000164070.12	HSPA4L	protein_coding	1226.78	1293.94	1038.43	1201.56	3829.46	4033.36	3622.24	3417.91
ENSG00000159164.10	SV2A	protein_coding	8705.55	9042.77	8889.82	9110.86	27825.6	26961.8	28625.5	28324.6
ENSG00000231443.2	AC124944.1	processed_pseudogene	81.0046	59.2361	80.7016	87.893	240.461	264.6	238.429	220.068
ENSG00000230663.1	FAM224B	lncRNA	54.6537	60.1617	49.5877	61.0963	174.452	177.592	172.043	180.056
ENSG00000279718.1	SNX18P12	processed_pseudogene	52.7018	62.0128	59.3108	67.5275	192.369	195.47	182.328	183.215
ENSG00000157064.11	NMNAT2	protein_coding	76.1248	50.906	67.0893	77.1743	181.996	243.146	210.378	209.539
ENSG00000116711.10	PLA2G4A	protein_coding	13.6634	23.1391	17.5016	18.2217	51.8642	69.1297	57.9709	49.4891
ENSG00000181722.16	ZBTB20	protein_coding	175.673	146.239	46.6708	215.445	522.414	532.776	387.096	369.589
ENSG00000257185.2	LINC02293	lncRNA	49.7739	62.0128	48.6154	46.0902	167.851	185.935	150.537	142.149
ENSG00000232133.1	IMPDH1P10	processed_pseudogene	8.78363	40.7248	52.5047	0	95.2416	71.5135	78.5412	78.9719
ENSG00000248583.1	AC119751.3	unprocessed_pseudogene	30.2547	29.6181	19.4462	35.3716	99.0135	75.0892	97.2415	83.1838
ENSG00000100354.21	TNRC6B	protein_coding	2928.85	2861.85	2055.46	2921.91	9014	8775.9	7978.47	7676.07
ENSG00000034510.6	TMSB10	protein_coding	4487.46	4898.09	5836.77	4599.38	14821.8	13624.5	16198.2	16885.3
ENSG00000107798.18	LIPA	protein_coding	1259.96	1183.8	1165.8	1167.26	3672.93	3780.68	3786.81	3540.05
ENSG00000232284.7	GNG12-AS1	lncRNA	23.423	25.9158	14.5846	41.8028	98.0705	72.7054	86.0213	66.3364
ENSG00000185088.14	RPS27L	protein_coding	1507.86	1646.58	1933.92	1561.71	4914.84	5232.41	5250.1	5150.02
ENSG00000242268.3	LINC02082	lncRNA	54.6537	59.2361	51.5324	40.7309	156.536	178.784	157.082	148.467
ENSG00000280063.1	AC012676.5	TEC	85.8844	74.9707	59.3108	102.899	278.181	284.862	235.624	196.903
ENSG00000125772.13	GPCPD1	protein_coding	1396.6	1546.62	1196.91	1380.56	4137.82	4700.82	4129.96	4080.22
ENSG00000168214.20	RBPJ	protein_coding	5810.86	5766.27	4756.53	5651.95	17062.4	17967.8	16904.1	15903.9
ENSG00000196611.5	MMP1	protein_coding	106.379	66.6406	100.148	105.043	318.729	290.822	280.504	272.716
ENSG00000150054.18	MPP7	protein_coding	1262.89	1348.55	1173.58	1347.34	4124.62	4284.85	3837.3	3564.27
ENSG00000171365.17	CLCN5	protein_coding	4476.72	3929.95	3230.01	4357.13	12875.5	13021.4	11762.5	11514.1
ENSG00000245146.7	MALINC1	lncRNA	19.5192	16.6602	16.5292	26.7966	55.6362	66.746	60.7759	61.0716
ENSG00000214944.9	ARHGEF28	protein_coding	453.821	407.248	434.622	445.896	1334.32	1439.81	1246.37	1334.1
ENSG00000170921.15	TANC2	protein_coding	3610.07	3617.11	2498.83	3529.65	10966	10370.7	9906.47	9491.37
ENSG00000260645.2	AL359715.2	lncRNA	75.1488	79.5986	86.5355	85.7493	220.659	311.084	250.584	225.333
ENSG00000147650.11	LRP12	protein_coding	2390.12	2279.67	1794.88	2175.89	6652.76	6999.98	6484.32	6393.57
ENSG00000132718.9	SYT11	protein_coding	87.8363	91.6309	85.5631	86.8211	278.181	266.984	278.634	256.922
ENSG00000101846.7	STS	protein_coding	280.1	275.818	241.133	251.888	754.389	846.243	847.123	767.607
ENSG00000133019.11	CHRM3	protein_coding	660.724	621.979	528.936	592.742	1957.64	1836.71	1784.01	1781.61
ENSG00000233184.7	AC093157.1	lncRNA	99.5478	127.728	112.788	123.265	335.703	400.476	341.28	341.159
ENSG00000166924.9	NYAP1	protein_coding	100.524	146.239	121.539	114.69	346.076	381.405	372.136	374.853
ENSG00000105429.13	MEGF8	protein_coding	5626.4	5657.05	5278.66	5820.23	17730	15754.4	17191.2	17411.7
ENSG00000111144.10	LTA4H	protein_coding	4521.62	4768.51	4984.05	4558.65	14267.4	14568.5	14191.6	14226.5
ENSG00000172164.15	SNTB1	protein_coding	1387.81	1122.71	1011.2	1240.15	3402.29	4004.76	3355.77	3711.68
ENSG00000114948.13	ADAM23	protein_coding	209.831	219.359	191.545	224.02	665.748	623.36	661.99	614.928
ENSG00000102109.9	PCSK1N	protein_coding	51.7258	42.576	57.3662	30.0122	146.163	98.9271	133.707	174.791
ENSG00000152377.14	SPOCK1	protein_coding	991.574	748.782	671.865	851.061	2558.32	2365.91	2631.13	2350.2
ENSG00000261584.1	AL513548.1	lncRNA	42.9422	46.2782	64.1724	50.3777	159.365	160.905	153.342	145.308
ENSG00000170088.14	TMEM192	protein_coding	1690.36	1603.08	1544.03	1606.73	4895.04	5100.11	4747.07	4797.28
ENSG00000232653.8	GOLGA8N	protein_coding	54.6537	74.9707	79.7293	72.8869	213.115	247.914	197.288	200.062
ENSG00000143257.11	NR1I3	protein_coding	54.6537	51.8316	60.2831	58.9526	181.053	159.714	174.848	167.421
ENSG00000095951.17	HIVEP1	protein_coding	1367.32	1183.8	912.025	1243.36	3774.77	3685.33	3363.25	3427.38
ENSG00000101665.9	SMAD7	protein_coding	55.6296	58.3106	44.7262	48.234	127.303	168.057	152.407	182.162
ENSG00000135862.6	LAMC1	protein_coding	7575.39	7284.19	6071.09	7597.38	22092.3	21517.2	21299.6	21087.6
ENSG00000135424.16	ITGA7	protein_coding	270.341	215.657	238.216	255.104	766.647	656.733	829.357	692.847
ENSG00000004866.20	ST7	protein_coding	40.9903	47.2038	54.4493	37.5153	137.676	140.643	138.382	128.461
ENSG00000079739.17	PGM1	protein_coding	1128.21	1111.6	1351.51	1117.96	3525.82	3482.71	3640.94	3523.2
ENSG00000188157.15	AGRN	protein_coding	411.855	403.546	404.48	468.405	1221.17	1116.8	1352.97	1379.38
ENSG00000109320.13	NFKB1	protein_coding	732.945	775.623	739.927	751.378	2351.81	2252.68	2215.98	2195.42
ENSG00000183242.11	WT1-AS	lncRNA	100.524	86.0775	97.2309	90.0367	314.957	259.832	269.284	277.981
ENSG00000113448.19	PDE4D	protein_coding	724.161	704.355	545.465	694.569	2120.77	2132.3	1950.44	1799.51
ENSG00000148484.18	RSU1	protein_coding	1094.05	1160.66	1161.91	1159.76	3449.44	3451.72	3432.44	3388.42
ENSG00000203943.8	SAMD13	protein_coding	81.9805	78.673	73.8954	64.3119	231.031	246.722	189.808	232.704
ENSG00000072786.13	STK10	protein_coding	261.557	239.721	237.243	250.817	744.016	704.408	766.711	744.442
ENSG00000187498.16	COL4A1	protein_coding	9517.55	10240.4	8510.62	9996.22	30233.1	28604.2	27260.3	28406.7
ENSG00000170417.16	TMEM182	protein_coding	87.8363	97.1843	92.3693	96.4679	281.953	264.6	276.764	295.882
ENSG00000109787.13	KLF3	protein_coding	1834.8	1618.81	1458.46	1743.93	4955.39	5295.58	4925.65	4714.1
ENSG00000113721.14	PDGFRB	protein_coding	614.854	662.704	659.225	654.91	2145.29	1650.77	2042.07	1895.33
ENSG00000259985.1	AC017100.1	lncRNA	92.7161	63.864	68.0616	75.0306	213.115	235.995	205.703	241.128
ENSG00000276334.1	AL133243.2	lncRNA	32.2066	27.7669	28.1969	28.9404	99.0135	76.2811	95.3714	77.919
ENSG00000110675.13	ELMOD1	protein_coding	81.9805	109.217	81.6739	99.6835	289.497	274.135	280.504	267.452
ENSG00000111981.5	ULBP1	protein_coding	92.7161	72.194	73.8954	85.7493	227.26	233.611	240.299	265.346
ENSG00000124788.18	ATXN1	protein_coding	225.446	189.741	143.902	181.145	585.594	536.351	563.813	519.109
ENSG00000215068.8	AC025171.2	lncRNA	43.9181	39.7993	17.5016	32.156	112.215	97.7352	103.787	84.2367
ENSG00000135298.14	ADGRB3	protein_coding	64.4133	76.8219	61.2554	70.7431	211.229	212.157	204.768	186.374
ENSG00000153029.14	MR1	protein_coding	221.543	182.336	210.019	211.158	586.537	609.057	631.134	627.564
ENSG00000183060.15	LYSMD4	protein_coding	269.365	298.032	302.388	266.895	795.88	861.738	848.058	881.327
ENSG00000260196.1	AC124798.1	lncRNA	176.649	199.922	226.548	196.151	540.331	592.37	613.369	629.67
ENSG00000033867.16	SLC4A7	protein_coding	529.946	516.465	342.253	488.771	1506.89	1500.59	1353.9	1208.8
ENSG00000158882.15	TOMM40L	protein_coding	1076.48	1161.58	1318.45	1229.43	3556	3292.01	3730.71	3604.28
ENSG00000111816.8	FRK	protein_coding	30.2547	21.288	19.4462	28.9404	72.6099	91.7757	75.7361	56.8598
ENSG00000175352.11	NRIP3	protein_coding	272.292	300.808	265.44	267.966	851.516	800.952	840.578	786.561
ENSG00000267519.6	AC020916.1	lncRNA	64.4133	59.2361	66.117	55.737	197.084	191.895	166.432	173.738
ENSG00000146006.8	LRRTM2	protein_coding	1119.42	1085.69	881.884	1053.64	3074.13	3187.12	3022.9	2971.45
ENSG00000165023.7	DIRAS2	protein_coding	147.37	128.653	134.179	116.833	413.971	400.476	404.861	341.159
ENSG00000223773.7	CD99P1	transcribed_unprocessed_pseudogene	81.0046	88.8542	79.7293	90.0367	256.492	255.065	255.259	237.969
ENSG00000223773.7_PAR_Y	CD99P1	transcribed_unprocessed_pseudogene	81.0046	88.8542	79.7293	90.0367	256.492	255.065	255.259	237.969
ENSG00000183691.5	NOG	protein_coding	251.797	310.064	370.45	310.841	893.95	882	854.603	1041.38
ENSG00000254338.1	MAFA-AS1	lncRNA	39.0383	21.288	29.1693	33.2278	93.3556	76.2811	86.0213	105.296
ENSG00000138439.12	FAM117B	protein_coding	996.454	895.021	792.431	858.564	2662.99	2691.29	2523.6	2571.33
ENSG00000138134.12	STAMBPL1	protein_coding	177.624	174.932	163.348	197.223	482.809	531.584	528.283	559.121
ENSG00000013306.16	SLC25A39	protein_coding	6709.72	7440.61	8594.23	7332.63	22511.9	19373	23439.9	23329.4
ENSG00000175084.12	DES	protein_coding	31.2307	26.8414	32.0862	27.8685	89.5836	73.8973	78.5412	106.349
ENSG00000230910.4	AL391807.1	lncRNA	35.1345	37.9481	49.5877	24.6529	92.4126	152.562	100.982	93.7134
ENSG00000087085.15	ACHE	protein_coding	40.9903	31.4692	44.7262	26.7966	99.9565	113.23	106.592	106.349
ENSG00000188211.9	NCR3LG1	protein_coding	999.382	874.658	481.293	981.829	2599.81	2760.42	2272.08	2148.04
ENSG00000248323.7	LUCAT1	lncRNA	24.399	28.6925	35.0031	35.3716	81.0968	115.614	73.8661	93.7134
ENSG00000016082.15	ISL1	protein_coding	105.404	113.844	100.148	86.8211	308.356	269.368	313.23	301.146
ENSG00000156140.10	ADAMTS3	protein_coding	505.547	455.378	401.563	508.064	1389.02	1381.4	1454.88	1243.54
ENSG00000172461.11	FUT9	protein_coding	114.187	90.7053	73.8954	91.1086	313.071	301.549	239.364	229.545
ENSG00000145012.13	LPP	protein_coding	1255.08	1315.23	957.724	1270.16	3814.38	3765.19	3388.49	3063.06
ENSG00000159173.19	TNNI1	protein_coding	28.3028	32.3948	32.0862	42.8746	115.987	77.473	100.982	98.9782
ENSG00000184349.13	EFNA5	protein_coding	35.1345	29.6181	20.4185	20.3654	87.6977	84.6243	59.8409	78.9719
ENSG00000154065.17	ANKRD29	protein_coding	248.869	226.763	211.963	258.32	707.239	749.7	653.575	647.57
ENSG00000279649.1	AC020978.9	TEC	45.8701	54.6083	28.1969	54.6652	158.422	140.643	118.747	116.878
ENSG00000198774.5	RASSF9	protein_coding	28.3028	24.0647	28.1969	28.9404	88.6407	65.5541	75.7361	88.4486
ENSG00000163932.15	PRKCD	protein_coding	278.148	257.307	280.025	265.823	740.244	759.235	834.033	813.937
ENSG00000175471.19	MCTP1	protein_coding	86.8603	79.5986	63.2001	71.815	248.948	195.47	225.338	207.433
ENSG00000126733.21	DACH2	protein_coding	93.692	99.0354	84.5908	99.6835	288.554	249.105	289.854	268.505
ENSG00000103966.11	EHD4	protein_coding	310.355	275.818	345.17	333.35	893.007	903.454	971.48	907.651
ENSG00000053702.15	NRIP2	protein_coding	70.269	87.9286	74.8678	85.7493	265.922	225.268	248.714	186.374
ENSG00000164741.15	DLC1	protein_coding	495.787	544.232	483.237	564.873	1576.67	1502.98	1485.74	1498.36
ENSG00000033122.20	LRRC7	protein_coding	127.851	109.217	121.539	135.055	382.852	377.83	326.32	346.424
ENSG00000270871.1	AC015849.3	lncRNA	34.1586	35.1715	32.0862	35.3716	112.215	122.765	81.3462	83.1838
ENSG00000197329.12	PELI1	protein_coding	948.632	930.192	830.351	890.72	2586.61	2731.82	2624.58	2498.67
ENSG00000277801.1	AL138478.1	lncRNA	105.404	111.993	176.96	79.3181	293.269	344.457	365.59	375.906
ENSG00000051009.10	FAM160A2	protein_coding	433.326	389.663	355.865	383.728	1195.71	1045.29	1226.74	1059.28
ENSG00000275160.1	AL354718.1	processed_pseudogene	24.399	47.2038	24.3077	43.9465	98.0705	108.462	105.657	93.7134
ENSG00000231453.1	LINC01305	lncRNA	13.6634	24.0647	15.5569	22.5092	60.3511	64.3622	46.7507	48.4361
ENSG00000148429.14	USP6NL	protein_coding	1705	1807.63	1512.91	1689.26	4851.66	4965.42	4771.38	4744.63
ENSG00000181227.3	DLSTP1	processed_pseudogene	30.2547	28.6925	12.64	28.9404	74.4959	72.7054	72.9311	69.4953
ENSG00000174943.11	KCTD13	protein_coding	517.258	504.433	530.88	499.489	1495.58	1392.13	1476.39	1539.43
ENSG00000053254.15	FOXN3	protein_coding	2619.47	2473.11	1814.33	2563.9	7038.45	6994.02	6680.68	6514.66
ENSG00000204044.6	SLC12A5-AS1	lncRNA	20.4951	16.6602	16.5292	23.581	61.2941	58.4027	46.7507	55.8068
ENSG00000049323.16	LTBP1	protein_coding	214.711	236.945	206.129	256.176	714.783	631.703	691.91	583.339
ENSG00000090530.10	P3H2	protein_coding	105.404	81.4497	100.148	108.258	276.295	275.327	336.605	244.287
ENSG00000162551.14	ALPL	protein_coding	38.0624	44.4271	46.6708	28.9404	87.6977	128.724	127.162	114.773
ENSG00000279208.1	CR381653.2	unprocessed_pseudogene	104.428	108.291	112.788	141.486	347.962	368.295	308.555	314.835
ENSG00000120594.17	PLXDC2	protein_coding	366.96	383.184	316.973	360.147	1002.39	1128.72	992.985	977.146
ENSG00000142632.17	ARHGEF19	protein_coding	280.1	273.042	339.336	280.829	849.63	771.154	857.408	885.539
ENSG00000185261.14	KIAA0825	protein_coding	38.0624	43.5015	31.1139	28.9404	101.842	112.038	110.332	84.2367
ENSG00000142102.16	PGGHG	protein_coding	1184.81	1260.62	1369.98	1166.19	3652.18	3370.67	3830.75	3389.48
ENSG00000100625.9	SIX4	protein_coding	345.489	370.226	268.357	331.207	1000.51	978.543	939.689	843.42
ENSG00000225950.8	NTF4	protein_coding	24.399	35.1715	35.9754	27.8685	90.5266	95.3514	87.8913	81.0779
ENSG00000110628.15	SLC22A18	protein_coding	31.2307	42.576	35.0031	35.3716	116.93	79.8568	111.267	103.19
ENSG00000284428.1	AC092329.4	lncRNA	219.591	218.433	178.905	220.804	639.344	612.633	548.853	590.71
ENSG00000165810.17	BTNL9	protein_coding	301.571	269.339	322.806	325.847	887.35	885.576	839.643	864.48
ENSG00000038945.15	MSR1	protein_coding	36.1105	29.6181	38.8923	38.5872	110.329	102.503	110.332	84.2367
ENSG00000185338.5	SOCS1	protein_coding	19.5192	16.6602	28.1969	21.4373	70.7239	52.4433	60.7759	60.0187
ENSG00000110395.6	CBL	protein_coding	3290.93	3078.43	2071.02	3172.72	8797.11	8729.42	7925.18	7586.57
ENSG00000113716.13	HMGXB3	protein_coding	2369.63	2502.73	2593.15	2625	7454.3	6545.87	7567.07	7129.59
ENSG00000099814.16	CEP170B	protein_coding	941.8	859.849	887.718	915.373	2571.52	2368.29	2557.26	2752.44
ENSG00000157800.18	SLC37A3	protein_coding	487.979	438.718	407.397	493.058	1296.61	1295.59	1294.99	1301.46
ENSG00000139910.20	NOVA1	protein_coding	492.859	503.507	485.182	508.064	1463.51	1368.29	1398.78	1403.59
ENSG00000142173.15	COL6A2	protein_coding	118.091	99.961	95.2862	90.0367	291.383	282.478	277.699	292.723
ENSG00000175928.6	LRRN1	protein_coding	503.595	428.536	330.585	494.13	1265.49	1292.01	1142.59	1263.55
ENSG00000286545.1	AC092645.2	lncRNA	26.3509	25.9158	19.4462	24.6529	67.895	97.7352	51.4258	58.9657
ENSG00000235890.2	TSPEAR-AS1	lncRNA	97.5959	95.3331	88.4801	108.258	248.948	269.368	276.764	305.358
ENSG00000267385.1	AC011498.4	protein_coding	125.899	103.663	91.397	123.265	297.983	373.062	300.14	283.246
ENSG00000161638.11	ITGA5	protein_coding	386.48	303.585	377.256	376.225	961.845	990.462	1019.17	1097.18
ENSG00000127081.14	ZNF484	protein_coding	616.806	597.915	446.29	591.67	1711.52	1778.3	1448.34	1418.34
ENSG00000087258.15	GNAO1	protein_coding	108.331	116.621	107.926	135.055	321.558	337.305	336.605	321.153
ENSG00000157510.14	AFAP1L1	protein_coding	596.311	525.721	576.579	584.167	1523.86	1687.72	1534.36	1679.47
ENSG00000197580.12	BCO2	protein_coding	60.5094	59.2361	55.4216	58.9526	172.566	148.987	163.627	173.738
ENSG00000172175.15	MALT1	protein_coding	999.382	1033.86	868.272	1070.79	2736.54	3008.34	2686.3	2735.59
ENSG00000164849.10	GPR146	protein_coding	21.4711	37.9481	18.4739	24.6529	66.009	57.2108	71.9961	94.7663
ENSG00000197594.13	ENPP1	protein_coding	61.4854	57.385	56.3939	64.3119	153.707	171.632	183.263	164.262
ENSG00000197380.11	DACT3	protein_coding	155.177	136.984	142.929	152.205	400.769	376.638	392.706	478.043
ENSG00000125968.9	ID1	protein_coding	972.055	1291.16	1520.69	1129.75	3313.65	3103.69	3584.84	3788.55
ENSG00000250286.2	AC021491.2	lncRNA	18.5432	17.5857	29.1693	10.7187	47.1493	54.827	60.7759	52.648
ENSG00000149557.14	FEZ1	protein_coding	1053.06	1137.52	1139.55	1027.92	2922.31	3087	3055.63	3149.4
ENSG00000173198.6	CYSLTR1	protein_coding	26.3509	21.288	21.3908	20.3654	59.4081	64.3622	76.6711	50.542
ENSG00000105464.3	GRIN2D	protein_coding	106.379	115.696	125.428	103.971	310.242	261.024	320.71	372.748
ENSG00000133835.16	HSD17B4	protein_coding	3990.69	4090.07	3945.63	3931.6	11132.9	11314.6	11122	11105.6
ENSG00000105928.16	GSDME	protein_coding	80.0286	86.0775	89.4524	92.1805	236.689	240.762	260.869	234.81
ENSG00000138593.9	SECISBP2L	protein_coding	1528.35	1449.43	1071.48	1464.17	3982.23	4104.88	3778.39	3562.16
ENSG00000197872.11	FAM49A	protein_coding	153.226	135.132	116.677	112.546	383.795	363.527	350.63	348.529
ENSG00000101439.9	CST3	protein_coding	988.646	1065.32	1318.45	1111.52	2958.15	2730.62	3248.24	3556.9
ENSG00000279345.1	Z98885.3	lncRNA	17.5673	22.2135	19.4462	28.9404	69.7809	48.8676	56.1008	69.4953
ENSG00000029153.14	ARNTL2	protein_coding	314.259	346.161	280.025	332.278	920.354	920.141	889.198	816.043
ENSG00000183054.11	RGPD6	protein_coding	1001.33	1137.52	1162.88	1154.4	3198.61	2905.83	3053.76	3248.38
ENSG00000026297.15	RNASET2	protein_coding	187.384	179.56	222.659	187.577	544.103	494.635	562.878	559.121
ENSG00000155961.5	RAB39B	protein_coding	238.134	202.699	210.019	258.32	572.392	716.327	567.554	672.841
ENSG00000183696.14	UPP1	protein_coding	41.9662	45.3527	42.7816	43.9465	118.816	103.695	143.992	115.826
ENSG00000173846.13	PLK3	protein_coding	342.561	327.65	336.419	374.081	914.696	915.373	1012.62	983.464
ENSG00000163399.16	ATP1A1	protein_coding	5960.18	5994.88	6320.98	6105.35	16963.4	15716.3	17783	17051.6
ENSG00000187323.12	DCC	protein_coding	53.6777	28.6925	27.2246	41.8028	111.272	112.038	91.6314	104.243
ENSG00000156136.10	DCK	protein_coding	1394.64	1476.28	1291.23	1362.34	3739.88	4144.21	3712.01	3679.04
ENSG00000287731.1	AL035603.1	lncRNA	26.3509	27.7669	27.2246	19.2936	78.2678	56.0189	72.9311	71.6012
ENSG00000183597.16	TANGO2	protein_coding	165.913	168.453	167.237	171.499	458.291	431.465	478.727	489.626
ENSG00000179833.4	SERTAD2	protein_coding	1149.68	1153.25	996.616	1157.62	3149.57	3165.67	3044.41	2947.23
ENSG00000236333.4	TRHDE-AS1	lncRNA	65.3892	65.7151	69.0339	87.893	215.001	176.4	226.273	173.738
ENSG00000260197.1	AC010889.1	lncRNA	69.2931	41.6504	45.6985	47.1621	120.702	163.289	159.887	120.037
ENSG00000197885.10	NKIRAS1	protein_coding	658.772	658.076	660.197	674.204	1901.06	1905.84	1819.54	1688.95
ENSG00000164318.18	EGFLAM	protein_coding	818.829	912.607	912.025	854.277	2524.37	2096.54	2603.08	2421.81
ENSG00000247626.5	MARS2	protein_coding	744.656	688.62	682.561	712.791	1929.35	1932.06	2055.16	1884.8
ENSG00000166411.14	IDH3A	protein_coding	1369.27	1263.4	1229	1249.8	3456.04	3636.46	3530.61	3470.55
ENSG00000081087.15	OSTM1	protein_coding	945.704	1014.42	970.364	1034.35	2671.48	2865.31	2789.15	2603.97
ENSG00000197565.15	COL4A6	protein_coding	47.822	71.2685	46.6708	60.0245	153.707	144.219	169.238	155.838
ENSG00000166448.14	TMEM130	protein_coding	25.3749	17.5857	24.3077	17.1499	55.6362	64.3622	48.6207	66.3364
ENSG00000047365.12	ARAP2	protein_coding	50.7498	68.4918	41.8093	61.0963	160.308	184.743	148.667	120.037
ENSG00000240038.6	AMY2B	protein_coding	565.08	447.048	530.88	422.315	1291.89	1487.48	1356.71	1276.19
ENSG00000269720.2	CCDC194	protein_coding	18.5432	22.2135	10.6954	26.7966	55.6362	52.4433	58.9059	47.3832
ENSG00000186399.10	GOLGA8R	protein_coding	27.3268	34.2459	13.6123	26.7966	80.1538	76.2811	68.256	56.8598
ENSG00000163874.11	ZC3H12A	protein_coding	90.7642	124.951	102.092	103.971	282.896	275.327	308.555	292.723
ENSG00000163354.15	DCST2	protein_coding	21.4711	26.8414	49.5877	21.4373	88.6407	71.5135	81.3462	87.3956
ENSG00000164418.20	GRIK2	protein_coding	258.629	271.19	234.326	275.469	731.757	737.781	711.546	668.629
ENSG00000105419.18	MEIS3	protein_coding	405.999	350.789	439.483	395.518	1071.23	1035.75	1076.2	1178.26
ENSG00000260261.2	AC124944.2	transcribed_unprocessed_pseudogene	315.235	234.168	168.209	269.038	742.13	737.781	631.134	591.763
ENSG00000224204.1	PHEX-AS1	lncRNA	94.668	66.6406	99.1755	70.7431	206.514	221.692	231.883	248.498
ENSG00000155657.26	TTN	protein_coding	77.1007	83.3008	40.837	84.6774	232.917	203.814	186.068	158.997
ENSG00000065357.20	DGKA	protein_coding	549.465	565.52	598.942	570.233	1566.3	1570.91	1582.98	1525.74
ENSG00000145675.15	PIK3R1	protein_coding	395.263	447.973	405.453	448.04	1169.3	1230.03	1142.59	1097.18
ENSG00000181856.15	SLC2A4	protein_coding	153.226	149.016	189.6	156.492	402.655	460.07	438.522	472.779
ENSG00000173482.16	PTPRM	protein_coding	1240.44	1296.72	1094.82	1273.38	3533.37	3331.34	3296.86	3239.96
ENSG00000060718.22	COL11A1	protein_coding	4415.24	4875.87	4310.24	4679.77	13169.7	12230	12779.8	11754.2
ENSG00000138642.14	HERC6	protein_coding	27.3268	36.097	44.7262	30.0122	82.0398	103.695	89.7613	104.243
ENSG00000205930.10	C21orf62-AS1	lncRNA	99.5478	88.8542	80.7016	99.6835	256.492	233.611	276.764	235.863
ENSG00000130821.16	SLC6A8	protein_coding	247.893	298.032	337.391	304.41	843.029	735.397	851.798	800.249
ENSG00000171951.5	SCG2	protein_coding	24.399	37.0226	27.2246	33.2278	85.8117	82.2406	67.321	97.9252
ENSG00000109861.16	CTSC	protein_coding	1233.61	1302.27	1288.31	1284.1	3458.87	3290.81	3695.18	3436.86
ENSG00000152192.8	POU4F1	protein_coding	40.0143	25.9158	24.3077	23.581	84.8687	69.1297	73.8661	82.1308
ENSG00000134107.5	BHLHE40	protein_coding	94.668	65.7151	77.7847	57.8808	177.281	233.611	192.613	204.274
ENSG00000131873.7	CHSY1	protein_coding	3303.62	3035.85	2845.95	3118.06	8537.79	8452.9	8414.19	7937.21
ENSG00000181773.7	GPR3	protein_coding	82.9565	68.4918	95.2862	85.7493	235.746	182.36	243.104	235.863
ENSG00000171357.6	LURAP1	protein_coding	67.3411	67.5662	30.1416	52.5214	178.224	146.603	136.512	127.408
ENSG00000229334.1	AC046143.1	lncRNA	19.5192	23.1391	29.1693	19.2936	66.009	70.3216	57.0359	54.7539
ENSG00000151914.20	DST	protein_coding	25901.9	21697.1	14434.9	24438.5	64447.4	61736.4	54969.5	52178.3
ENSG00000113790.11	EHHADH	protein_coding	353.297	439.643	393.785	407.309	1075.95	1070.32	1104.25	1047.69
ENSG00000110660.15	SLC35F2	protein_coding	324.018	293.404	275.163	304.41	819.455	777.114	833.097	793.931
ENSG00000212643.3	ZRSR2P1	transcribed_processed_pseudogene	8.78363	19.4369	34.0308	40.7309	60.3511	98.9271	70.1261	47.3832
ENSG00000076641.4	PAG1	protein_coding	802.238	920.937	678.671	911.086	2370.67	2458.87	2124.35	1953.24
ENSG00000064195.7	DLX3	protein_coding	136.634	163.825	127.372	166.139	413.971	348.033	404.861	427.501
ENSG00000114480.13	GBE1	protein_coding	1011.09	990.354	918.832	926.092	2558.32	2619.78	2666.66	2489.2
ENSG00000214595.11	EML6	protein_coding	159.081	150.867	136.123	180.073	438.488	461.262	399.251	381.171
ENSG00000134138.20	MEIS2	protein_coding	182.504	196.22	204.185	213.301	571.449	544.695	525.478	494.891
ENSG00000246982.7	Z84485.1	lncRNA	63.4373	40.7248	43.7539	51.4496	138.619	146.603	134.642	114.773
ENSG00000107249.23	GLIS3	protein_coding	40.9903	29.6181	28.1969	20.3654	72.6099	82.2406	91.6314	74.7601
ENSG00000236017.8	ASMTL-AS1	lncRNA	103.452	103.663	118.622	110.402	322.501	243.146	305.75	292.723
ENSG00000236017.8_PAR_Y	ASMTL-AS1	lncRNA	103.452	103.663	118.622	110.402	322.501	243.146	305.75	292.723
ENSG00000130513.6	GDF15	protein_coding	693.907	620.128	714.647	640.976	1400.33	1984.5	1597.94	2161.73
ENSG00000178809.11	TRIM73	protein_coding	100.524	85.1519	96.2585	65.3838	243.29	190.703	236.559	257.975
ENSG00000065923.10	SLC9A7	protein_coding	606.07	509.986	429.76	583.095	1488.03	1442.19	1419.35	1325.68
ENSG00000198478.8	SH3BGRL2	protein_coding	603.142	559.967	476.431	555.226	1414.48	1517.28	1475.45	1449.92
ENSG00000123739.11	PLA2G12A	protein_coding	1055.99	1007.94	961.613	1066.51	2698.83	2967.81	2648.89	2601.86
ENSG00000283709.1	FAM238C	transcribed_unprocessed_pseudogene	96.6199	87.9286	72.9231	92.1805	222.545	265.792	234.689	210.592
ENSG00000186868.15	MAPT	protein_coding	642.181	614.575	550.327	592.742	1562.53	1631.7	1532.49	1674.21
ENSG00000173542.8	MOB1B	protein_coding	1915.81	1829.84	1487.63	1853.26	4855.43	5047.66	4720.89	4252.9
ENSG00000167676.4	PLIN4	protein_coding	224.47	225.838	213.908	264.751	648.774	618.592	582.514	620.193
ENSG00000247828.8	TMEM161B-AS1	lncRNA	1369.27	1181.02	868.272	1243.36	3292.91	3561.37	2877.97	2675.57
ENSG00000109339.23	MAPK10	protein_coding	340.61	372.077	335.446	455.543	1013.71	1085.81	963.999	930.816
ENSG00000006576.16	PHTF2	protein_coding	1331.21	1318	1137.6	1355.91	3564.49	3568.53	3360.44	3174.67
ENSG00000173517.10	PEAK1	protein_coding	3734.02	3322.78	2567.87	3508.22	9317.64	9649.56	8087.87	7831.91
ENSG00000144635.9	DYNC1LI1	protein_coding	1673.77	1744.69	1783.21	1650.67	4347.16	4687.71	4723.69	4447.7
ENSG00000102471.14	NDFIP2	protein_coding	2345.23	2309.28	2138.11	2286.29	5897.43	6336.1	6127.15	5752.32
ENSG00000006652.14	IFRD1	protein_coding	1270.7	1188.42	1279.56	1280.88	3105.25	3775.91	2954.64	3492.67
ENSG00000011009.11	LYPLA2	protein_coding	992.55	1081.98	1312.62	1140.47	2973.23	2631.7	3263.2	3140.98
ENSG00000171204.12	TMEM126B	protein_coding	960.343	939.448	1047.18	936.811	2476.28	2626.93	2715.28	2488.14
ENSG00000160781.17	PAQR6	protein_coding	683.171	689.546	738.954	687.066	1862.4	1609.05	2017.76	1930.07
ENSG00000126882.13	FAM78A	protein_coding	304.499	353.566	336.419	325.847	864.718	820.022	877.043	939.24
ENSG00000283297.2	TEX52	protein_coding	32.2066	23.1391	9.72309	26.7966	70.7239	58.4027	60.7759	52.648
ENSG00000213420.8	GPC2	protein_coding	660.724	614.575	647.557	625.97	1730.38	1574.49	1726.04	1708.95
ENSG00000274333.4	CU633967.1	lncRNA	394.287	122.175	172.099	245.457	248.948	829.557	682.56	713.906
ENSG00000123892.12	RAB38	protein_coding	50.7498	62.0128	63.2001	49.3058	152.764	139.451	171.108	132.673
ENSG00000163491.16	NEK10	protein_coding	26.3509	23.1391	17.5016	22.5092	51.8642	69.1297	52.3608	65.2835
ENSG00000109738.11	GLRB	protein_coding	145.418	182.336	163.348	181.145	446.975	474.373	424.496	430.66
ENSG00000166341.8	DCHS1	protein_coding	860.796	784.879	716.591	758.881	2166.04	1922.52	2028.98	2121.71
ENSG00000116741.8	RGS2	protein_coding	173.721	192.517	182.794	200.439	499.782	489.868	504.908	481.202
ENSG00000135617.4	PRADC1	protein_coding	211.783	256.381	319.89	263.679	661.033	592.37	740.531	771.819
ENSG00000075151.20	EIF4G3	protein_coding	6535.02	6458.59	5713.28	6604.84	17371.7	16988	16201.9	15952.3
ENSG00000139344.8	AMDHD1	protein_coding	27.3268	17.5857	19.4462	33.2278	51.8642	66.746	65.451	71.6012
ENSG00000158158.12	CNNM4	protein_coding	1501.02	1653.06	1571.25	1560.64	4267.95	4101.3	4015.89	4124.44
ENSG00000102901.13	CENPT	protein_coding	1109.66	1193.05	1299.98	1152.26	3170.32	2843.85	3314.62	3140.98
ENSG00000026103.22	FAS	protein_coding	111.259	120.323	111.815	110.402	284.782	332.538	303.88	270.611
ENSG00000167081.18	PBX3	protein_coding	2547.25	2566.59	2582.45	2485.66	6688.6	6487.47	6884.51	6616.8
ENSG00000106367.15	AP1S1	protein_coding	172.745	185.113	201.268	195.08	472.436	412.395	527.348	560.174
ENSG00000044459.15	CNTLN	protein_coding	1200.43	1286.53	1064.68	1250.87	3172.2	3250.29	3107.05	3035.68
ENSG00000109929.10	SC5D	protein_coding	1661.08	1494.79	1407.9	1539.2	4048.24	4174.01	3913.03	3816.98
ENSG00000169427.8	KCNK9	protein_coding	60.5094	59.2361	69.0339	62.1682	176.338	179.976	145.862	154.785
ENSG00000164171.11	ITGA2	protein_coding	166.889	156.42	143.902	147.917	417.743	417.162	379.616	391.701
ENSG00000187634.12	SAMD11	protein_coding	1467.84	1401.3	1662.65	1354.84	3962.43	3589.98	3728.84	4063.37
ENSG00000117525.14	F3	protein_coding	30.2547	24.9902	27.2246	27.8685	77.3248	70.3216	65.451	74.7601
ENSG00000178053.19	MLF1	protein_coding	1383.91	1296.72	1321.37	1382.71	3297.62	3727.05	3620.37	3367.36
ENSG00000018189.13	RUFY3	protein_coding	3868.7	4161.34	3539.2	3974.48	10386	10823.6	9706.38	9533.49
ENSG00000273004.1	AL078644.2	lncRNA	14.6394	29.6181	23.3354	19.2936	49.9782	56.0189	60.7759	61.0716
ENSG00000215196.5	BASP1-AS1	lncRNA	37.0864	45.3527	37.92	37.5153	108.443	116.805	98.1765	88.4486
ENSG00000115290.10	GRB14	protein_coding	60.5094	89.7798	79.7293	79.3181	198.027	224.076	177.653	205.327
ENSG00000277147.6	LINC00869	transcribed_unprocessed_pseudogene	57.5816	29.6181	33.0585	28.9404	88.6407	102.503	92.5664	105.296
ENSG00000091073.19	DTX2	protein_coding	217.639	214.731	193.489	196.151	512.984	473.181	557.268	585.445
ENSG00000162772.17	ATF3	protein_coding	1660.11	1512.37	1698.62	1535.98	3849.27	4456.48	3999.99	4272.91
ENSG00000257842.6	LINC02588	lncRNA	24.399	27.7669	22.3631	27.8685	61.2941	66.746	60.7759	76.866
ENSG00000079950.14	STX7	protein_coding	246.918	212.88	190.572	227.236	532.787	626.935	559.138	549.645
ENSG00000179918.19	SEPHS2	protein_coding	2247.63	2230.61	2417.16	2212.33	5703.18	5812.86	5995.31	5937.64
ENSG00000146555.19	SDK1	protein_coding	404.047	339.682	326.696	360.147	964.674	884.384	881.718	949.769
ENSG00000136158.12	SPRY2	protein_coding	918.377	649.746	733.121	798.54	1960.47	1864.12	2085.08	2059.59
ENSG00000223820.5	CFL1P1	transcribed_unprocessed_pseudogene	46.846	55.5339	33.0585	50.3777	116.93	138.259	112.202	112.667
ENSG00000261796.1	ISY1-RAB43	protein_coding	272.292	285.074	284.886	280.829	705.353	694.873	696.585	787.613
ENSG00000136267.13	DGKB	protein_coding	39.0383	45.3527	31.1139	26.7966	95.2416	107.27	79.4762	87.3956
ENSG00000170293.9	CMTM8	protein_coding	45.8701	43.5015	41.8093	54.6652	109.386	95.3514	141.187	128.461
ENSG00000165675.16	ENOX2	protein_coding	525.066	571.999	518.24	542.364	1327.72	1419.54	1348.29	1439.4
ENSG00000160584.16	SIK3	protein_coding	1893.36	1982.56	1817.24	2037.62	5132.67	4810.48	4863.94	4984.71
ENSG00000115652.14	UXS1	protein_coding	1238.49	1302.27	1394.29	1263.73	3273.1	3288.43	3257.59	3487.4
ENSG00000258998.2	LINC02302	lncRNA	23.423	14.809	25.28	35.3716	48.0923	81.0487	76.6711	46.3302
ENSG00000147202.18	DIAPH2	protein_coding	703.666	710.834	619.361	643.119	1770.93	1735.4	1695.18	1642.62
ENSG00000198520.12	ARMH1	protein_coding	36.1105	34.2459	39.8646	25.7248	98.0705	91.7757	76.6711	83.1838
ENSG00000174132.9	FAM174A	protein_coding	167.865	158.272	200.296	168.283	410.199	384.981	460.962	518.056
ENSG00000083857.14	FAT1	protein_coding	2736.59	2511.06	1727.79	2655.01	6573.55	6324.18	5896.2	5802.86
ENSG00000143847.15	PPFIA4	protein_coding	344.513	357.268	354.893	345.141	960.902	829.557	899.483	888.698
ENSG00000250397.2	AP006623.1	lncRNA	49.7739	43.5015	37.92	49.3058	144.277	81.0487	119.682	112.667
ENSG00000165626.17	BEND7	protein_coding	482.124	437.792	446.29	478.052	1234.37	1166.86	1180.92	1118.24
ENSG00000154263.17	ABCA10	protein_coding	33.1826	37.9481	35.9754	45.0184	114.101	120.381	95.3714	57.9128
ENSG00000166257.9	SCN3B	protein_coding	212.759	178.634	141.957	180.073	463.006	494.635	431.041	428.554
ENSG00000151240.17	DIP2C	protein_coding	1636.68	1593.82	1334.01	1621.73	4050.12	3854.58	4024.3	3809.61
ENSG00000149809.15	TM7SF2	protein_coding	749.536	908.904	989.81	893.936	2081.17	2081.04	2423.56	2423.91
ENSG00000173705.9	SUSD5	protein_coding	406.975	378.556	337.391	365.506	942.043	967.816	928.469	946.61
ENSG00000286544.1	AL359502.2	lncRNA	117.115	99.961	71.9508	96.4679	224.431	301.549	208.508	248.498
ENSG00000168502.17	MTCL1	protein_coding	1918.73	1932.58	1733.63	1954.01	4958.22	4833.12	4565.67	4783.59
ENSG00000146856.14	AGBL3	protein_coding	21.4711	25.9158	29.1693	23.581	63.18	63.1703	61.7109	67.3894
ENSG00000173295.7	FAM86B3P	transcribed_unprocessed_pseudogene	246.918	224.912	229.465	247.601	565.791	606.673	597.474	639.146
ENSG00000108309.14	RUNDC3A	protein_coding	691.955	652.523	737.01	716.006	1655.88	1765.19	1765.31	1893.22
ENSG00000134202.11	GSTM3	protein_coding	545.561	596.064	606.721	561.658	1461.63	1413.58	1494.15	1476.25
ENSG00000184368.16	MAP7D2	protein_coding	47.822	40.7248	46.6708	64.3119	132.018	126.341	115.007	129.514
ENSG00000134627.12	PIWIL4	protein_coding	75.1488	55.5339	69.0339	75.0306	170.68	172.824	180.458	169.526
ENSG00000185201.16	IFITM2	protein_coding	209.831	196.22	253.773	220.804	593.138	438.616	595.604	592.816
ENSG00000130449.6	ZSWIM6	protein_coding	552.393	466.485	413.231	578.808	1319.24	1311.08	1218.32	1221.43
ENSG00000128591.15	FLNC	protein_coding	566.056	582.18	536.714	603.46	1379.59	1599.52	1298.73	1500.47
ENSG00000105339.10	DENND3	protein_coding	158.105	151.793	138.068	163.995	375.308	444.576	352.5	372.748
ENSG00000258727.1	AL135999.1	lncRNA	911.545	782.102	788.542	779.246	2063.25	2021.45	2022.44	2103.81
ENSG00000132109.10	TRIM21	protein_coding	105.404	72.194	101.12	87.893	229.146	202.622	250.584	239.022
ENSG00000115446.11	UNC50	protein_coding	1324.38	1279.13	1343.73	1273.38	3254.24	3312.27	3310.88	3263.12
ENSG00000145623.13	OSMR	protein_coding	373.792	314.692	260.579	334.422	808.139	882	767.647	767.607
ENSG00000175262.14	C1orf127	protein_coding	36.1105	37.0226	63.2001	55.737	122.588	119.189	124.357	114.773
ENSG00000184319.16	RPL23AP82	transcribed_unprocessed_pseudogene	243.99	290.627	262.523	246.529	616.713	696.065	654.51	654.941
ENSG00000259976.3	AC093010.3	lncRNA	376.72	362.821	285.859	336.566	827.941	982.119	809.722	800.249
ENSG00000149289.11	ZC3H12C	protein_coding	590.455	521.093	357.81	582.023	1351.3	1406.43	1218.32	1162.47
ENSG00000166147.13	FBN1	protein_coding	1136.02	1059.77	873.133	1116.88	2722.4	2687.72	2578.77	2489.2
ENSG00000125637.16	PSD4	protein_coding	243.99	277.669	252.8	256.176	677.064	579.26	660.12	660.205
ENSG00000136828.19	RALGPS1	protein_coding	481.148	461.857	387.951	438.393	1221.17	1131.11	1029.45	1035.06
ENSG00000140950.16	MEAK7	protein_coding	428.446	446.122	424.899	424.459	1155.16	1054.82	1040.67	1051.91
ENSG00000137962.13	ARHGAP29	protein_coding	343.537	351.715	317.945	337.638	929.784	871.273	832.162	738.124
ENSG00000223813.3	AC007255.1	lncRNA	40.9903	26.8414	21.3908	28.9404	73.5529	78.6649	72.9311	70.5483
ENSG00000128641.19	MYO1B	protein_coding	3258.73	3421.81	2871.23	3418.18	8209.63	8204.99	8006.53	7869.82
ENSG00000106025.9	TSPAN12	protein_coding	247.893	233.242	245.022	219.732	554.476	619.784	614.304	567.545
ENSG00000169021.6	UQCRFS1	protein_coding	3541.75	3564.35	4298.58	3521.08	8844.26	9028.58	9846.63	9400.82
ENSG00000138606.19	SHF	protein_coding	480.172	443.345	508.517	438.393	1168.36	1108.46	1203.36	1166.68
ENSG00000129204.16	USP6	protein_coding	950.584	858.924	607.693	855.349	2136.81	2166.86	2055.16	1766.87
ENSG00000186260.16	MRTFB	protein_coding	1955.82	1869.64	1302.89	1895.06	4657.41	4547.07	4140.24	4087.59
ENSG00000082293.13	COL19A1	protein_coding	5019.36	4754.63	2571.76	4783.74	11642.1	11628.1	9973.79	9249.19
ENSG00000129116.19	PALLD	protein_coding	814.925	974.619	829.379	899.295	2256.56	2185.93	2145.86	2139.61
ENSG00000196632.10	WNK3	protein_coding	353.297	323.948	248.911	335.494	806.253	848.627	785.412	687.582
ENSG00000226067.7	LINC00623	lncRNA	26.3509	21.288	37.92	33.2278	69.7809	72.7054	76.6711	74.7601
ENSG00000013588.8	GPRC5A	protein_coding	2132.47	2178.78	2153.66	2188.75	5297.69	5449.33	5252.91	5406.95
ENSG00000277778.2	PGM5P2	transcribed_unprocessed_pseudogene	70.269	74.0452	34.0308	65.3838	162.194	184.743	118.747	140.044
ENSG00000197566.10	ZNF624	protein_coding	121.019	146.239	111.815	133.983	310.242	332.538	339.41	287.458
ENSG00000166710.20	B2M	protein_coding	3729.14	4036.39	4470.67	3985.2	9601.48	9773.52	10503.9	10215.8
ENSG00000250510.8	GPR162	protein_coding	297.667	318.394	311.139	289.404	750.617	646.006	776.997	832.891
ENSG00000005700.15	IBTK	protein_coding	2848.82	2825.75	2373.41	2770.77	6798.93	7027.4	6689.09	6219.83
ENSG00000076604.15	TRAF4	protein_coding	1461.99	1445.73	1811.41	1639.95	3851.15	3624.54	4162.68	4057.05
ENSG00000129514.6	FOXA1	protein_coding	355.249	377.63	366.56	400.878	922.24	854.587	966.805	957.14
ENSG00000136541.14	ERMN	protein_coding	47.822	66.6406	63.2001	73.9587	152.764	162.097	158.017	147.414
ENSG00000264343.6	NOTCH2NLA	protein_coding	57.5816	54.6083	32.0862	40.7309	123.531	148.987	102.852	84.2367
ENSG00000159082.17	SYNJ1	protein_coding	763.2	703.429	617.416	696.713	1774.7	1803.33	1627.86	1640.51
ENSG00000154146.13	NRGN	protein_coding	246.918	255.456	292.665	248.673	629.914	555.422	710.611	670.735
ENSG00000254206.5	NPIPB11	protein_coding	130.778	108.291	120.566	168.283	327.216	328.962	323.515	314.835
ENSG00000236088.10	COX10-AS1	lncRNA	502.619	428.536	364.616	487.699	1130.64	1179.97	1070.59	1000.31
ENSG00000112183.15	RBM24	protein_coding	303.523	304.511	250.856	248.673	731.757	698.449	629.264	666.523
ENSG00000104267.10	CA2	protein_coding	643.157	694.173	694.228	657.054	1635.14	1600.71	1744.74	1624.72
ENSG00000261488.1	TBILA	lncRNA	70.269	59.2361	61.2554	62.1682	163.137	170.441	132.772	155.838
ENSG00000082438.17	COBLL1	protein_coding	525.066	607.17	430.733	521.999	1342.81	1396.9	1145.39	1227.75
ENSG00000279989.1	AC011815.3	TEC	49.7739	50.906	26.2523	49.3058	108.443	121.573	103.787	98.9782
ENSG00000136052.9	SLC41A2	protein_coding	109.307	99.0354	94.3139	135.055	266.865	275.327	268.349	259.028
ENSG00000215859.9	PDZK1P1	transcribed_unprocessed_pseudogene	45.8701	49.0549	35.0031	49.3058	113.158	107.27	101.917	116.878
ENSG00000143178.13	TBX19	protein_coding	57.5816	49.0549	62.2277	56.8089	125.417	132.3	141.187	153.732
ENSG00000163577.8	EIF5A2	protein_coding	313.283	260.084	248.911	301.194	713.84	717.519	686.3	628.617
ENSG00000254615.3	AC027031.2	lncRNA	960.343	980.173	1165.8	911.086	2397.07	2468.41	2532.95	2427.07
ENSG00000115267.8	IFIH1	protein_coding	44.8941	35.1715	46.6708	40.7309	115.987	84.6243	112.202	94.7663
ENSG00000147119.4	CHST7	protein_coding	104.428	89.7798	114.732	93.2523	243.29	199.046	272.089	266.399
ENSG00000139182.15	CLSTN3	protein_coding	463.58	482.219	504.628	469.477	1215.51	1076.28	1188.4	1201.43
ENSG00000136854.21	STXBP1	protein_coding	1791.86	1486.46	1506.11	1634.6	3964.31	3744.93	3950.43	3985.45
ENSG00000169991.11	IFFO2	protein_coding	77.1007	59.2361	77.7847	63.2401	162.194	169.249	165.497	180.056
ENSG00000106080.10	FKBP14	protein_coding	340.61	302.66	287.803	305.482	797.766	766.387	729.311	718.118
ENSG00000108861.9	DUSP3	protein_coding	2509.19	2334.27	2371.46	2396.69	5673	5929.66	5843.84	5953.43
ENSG00000100678.18	SLC8A3	protein_coding	56.6056	41.6504	41.8093	56.8089	128.246	134.684	93.5014	123.196
ENSG00000144619.15	CNTN4	protein_coding	745.632	619.203	512.407	653.838	1574.79	1672.22	1434.31	1476.25
ENSG00000135040.16	NAA35	protein_coding	3472.46	3416.26	2681.63	3297.06	7900.33	8297.95	7776.51	7302.27
ENSG00000151834.15	GABRA2	protein_coding	127.851	132.356	105.982	136.127	323.444	323.003	314.165	259.028
ENSG00000123411.15	IKZF4	protein_coding	226.422	199.922	162.376	245.457	523.357	473.181	517.063	507.526
ENSG00000062282.15	DGAT2	protein_coding	852.012	908.904	1040.37	863.924	2172.64	2071.51	2307.61	2344.94
ENSG00000213213.14	CCDC183	protein_coding	98.5718	89.7798	88.4801	99.6835	242.347	213.349	239.364	216.91
ENSG00000168036.18	CTNNB1	protein_coding	11368.9	11831.5	11845.6	11299.6	28070.8	27351.5	29511.8	27446.4
ENSG00000167608.11	TMC4	protein_coding	18.5432	20.3624	21.3908	27.8685	58.4651	52.4433	50.4908	51.595
ENSG00000091317.8	CMTM6	protein_coding	1520.54	1534.59	1391.37	1505.97	3477.73	3839.08	3661.51	3431.59
ENSG00000162734.12	PEA15	protein_coding	2175.41	2055.68	2203.25	2200.54	5176.99	5096.53	5242.62	5377.46
ENSG00000261474.1	AC026471.4	lncRNA	21.4711	21.288	28.1969	21.4373	54.6932	53.6351	57.9709	57.9128
ENSG00000120885.22	CLU	protein_coding	5290.67	5622.8	6475.57	5643.37	13866.6	12746.1	14345	14769.9
ENSG00000151883.18	PARP8	protein_coding	381.6	401.695	313.083	383.728	864.718	926.1	913.509	878.168
ENSG00000153721.19	CNKSR3	protein_coding	3235.3	3041.41	3082.22	3075.18	7741.91	7733	7220.18	7388.61
ENSG00000185847.8	LINC01405	lncRNA	29.2788	31.4692	25.28	38.5872	66.952	79.8568	60.7759	94.7663
ENSG00000139973.16	SYT16	protein_coding	167.865	153.644	99.1755	158.636	357.392	413.587	323.515	307.464
ENSG00000279267.1	AL078621.3	TEC	45.8701	51.8316	60.2831	52.5214	116.93	127.532	152.407	111.614
ENSG00000115738.10	ID2	protein_coding	277.172	403.546	407.397	352.644	780.792	880.808	868.628	953.981
ENSG00000107562.16	CXCL12	protein_coding	608.022	796.911	743.816	668.844	1617.22	1920.14	1578.3	1697.37
ENSG00000215022.7	AL008729.1	lncRNA	37.0864	37.0226	35.9754	42.8746	90.5266	89.3919	82.2812	107.402
ENSG00000186591.13	UBE2H	protein_coding	1246.3	1027.38	959.669	1055.79	2505.51	2746.12	2610.56	2489.2
ENSG00000162604.12	TM2D1	protein_coding	747.584	808.943	770.068	791.037	1869	1943.98	1876.57	1834.25
ENSG00000005007.12	UPF1	protein_coding	4591.89	4799.05	4896.55	4849.12	11845.8	10725.8	11639.1	11933.2
ENSG00000137965.11	IFI44	protein_coding	311.331	347.087	334.474	318.344	830.77	794.992	805.982	730.754
ENSG00000204520.13	MICA	protein_coding	199.096	236.019	248.911	203.654	528.072	507.746	562.878	542.274
ENSG00000092421.16	SEMA6A	protein_coding	144.442	124.951	121.539	126.48	366.821	300.357	286.114	292.723
ENSG00000102032.13	RENBP	protein_coding	171.769	178.634	205.157	179.002	432.83	417.162	451.612	467.514
ENSG00000171877.21	FRMD5	protein_coding	51.7258	49.0549	34.0308	46.0902	114.101	107.27	122.487	91.6075
ENSG00000253854.1	AC010834.3	lncRNA	52.7018	52.7572	30.1416	66.4557	114.101	141.835	129.032	101.084
ENSG00000126246.10	IGFLR1	protein_coding	107.355	99.0354	108.899	123.265	285.725	218.116	251.519	296.934
ENSG00000168843.14	FSTL5	protein_coding	3073.29	3099.72	2654.4	3084.83	7253.45	7542.29	7127.61	6705.24
ENSG00000186369.10	LINC00643	transcribed_unitary_pseudogene	22.447	14.809	26.2523	35.3716	70.7239	61.9784	54.2308	48.4361
ENSG00000104447.12	TRPS1	protein_coding	2442.82	2348.16	1692.79	2437.42	5568.33	5814.05	5087.41	4945.75
ENSG00000171714.11	ANO5	protein_coding	358.177	365.598	278.08	330.135	815.683	854.587	802.242	727.595
ENSG00000107282.8	APBA1	protein_coding	413.806	375.779	318.917	392.303	903.38	901.07	912.574	878.168
ENSG00000070886.12	EPHA8	protein_coding	756.368	579.403	693.256	657.054	1623.82	1415.97	1745.67	1643.67
ENSG00000187800.13	PEAR1	protein_coding	23.423	23.1391	17.5016	36.4434	74.4959	47.6757	58.9059	56.8598
ENSG00000254162.1	AC009812.3	lncRNA	75.1488	76.8219	50.56	58.9526	172.566	171.632	137.447	147.414
ENSG00000052850.8	ALX4	protein_coding	36.1105	16.6602	28.1969	26.7966	64.123	54.827	77.6062	60.0187
ENSG00000280184.2	AL023806.3	TEC	21.4711	28.6925	23.3354	26.7966	69.7809	50.0595	65.451	53.7009
ENSG00000155367.15	PPM1J	protein_coding	77.1007	57.385	78.757	73.9587	165.965	154.946	185.133	179.003
ENSG00000138942.16	RNF185	protein_coding	1752.82	1854.83	1749.18	1741.78	4134.99	4258.63	4215.04	4307.66
ENSG00000271425.9	NBPF10	protein_coding	75.1488	76.8219	60.2831	78.2462	199.913	181.168	187.938	122.143
ENSG00000151135.10	TMEM263	protein_coding	2050.49	1939.98	1908.64	1993.67	4648.92	4958.27	4747.07	4428.75
ENSG00000185305.11	ARL15	protein_coding	303.523	285.074	242.105	280.829	676.121	676.995	675.08	617.034
ENSG00000114529.12	C3orf52	protein_coding	201.047	174.006	156.542	195.08	460.177	475.565	394.576	399.072
ENSG00000220201.7	ZGLP1	protein_coding	65.3892	69.4173	70.0062	54.6652	136.733	169.249	165.497	148.467
ENSG00000012817.15	KDM5D	protein_coding	3312.4	3497.71	3122.08	3528.58	8209.63	7791.4	8191.66	7770.84
ENSG00000154642.11	C21orf91	protein_coding	2402.81	2289.85	1874.61	2200.54	5134.56	5716.31	5133.23	4830.98
ENSG00000116675.16	DNAJC6	protein_coding	706.594	671.034	570.745	696.713	1587.04	1587.6	1612.9	1487.83
ENSG00000285901.1	AC008012.1	protein_coding	441.133	547.934	0	467.333	1049.54	760.427	828.422	809.726
ENSG00000266412.5	NCOA4	protein_coding	5402.91	5647.79	5194.07	5367.9	12587.9	13243.1	12960.2	12448.1
ENSG00000139793.18	MBNL2	protein_coding	919.353	925.565	733.121	933.595	2117	2145.41	2028.05	2031.16
ENSG00000126562.17	WNK4	protein_coding	35.1345	41.6504	29.1693	23.581	95.2416	53.6351	94.4364	63.1776
ENSG00000269837.1	IPO5P1	transcribed_processed_pseudogene	543.609	576.627	627.139	532.717	1325.84	1305.12	1403.46	1356.21
ENSG00000243279.4	PRAF2	protein_coding	869.579	827.455	993.699	826.408	2031.19	1859.35	2115.94	2297.56
ENSG00000170017.12	ALCAM	protein_coding	495.787	500.73	415.176	467.333	1178.73	1159.71	1046.28	1054.01
ENSG00000101098.12	RIMS4	protein_coding	37.0864	31.4692	36.9477	18.2217	57.5221	83.4325	72.9311	82.1308
ENSG00000068078.18	FGFR3	protein_coding	157.129	152.718	140.012	151.133	328.159	346.841	321.645	420.131
ENSG00000188338.15	SLC38A3	protein_coding	224.47	245.275	244.049	290.476	568.62	553.038	589.059	648.623
ENSG00000136960.12	ENPP2	protein_coding	1779.17	1668.79	1587.78	1844.68	4001.09	4141.83	4171.1	3855.94
ENSG00000279516.2	FAM230C	lncRNA	67.3411	65.7151	73.8954	66.4557	138.619	182.36	151.472	172.685
ENSG00000197776.8	KLHDC1	protein_coding	105.404	87.0031	91.397	98.6116	192.369	262.216	212.248	232.704
ENSG00000184574.10	LPAR5	protein_coding	28.3028	14.809	30.1416	27.8685	66.009	46.4838	62.6459	60.0187
ENSG00000206052.11	DOK6	protein_coding	550.441	491.475	406.425	575.592	1213.62	1290.82	1118.28	1118.24
ENSG00000140545.15	MFGE8	protein_coding	4133.18	4387.18	4585.41	4314.26	10064.5	9407.6	10569.4	10771.8
ENSG00000198695.2	MT-ND6	protein_coding	22767.2	22145.1	26997.1	22332.3	56074.6	51133.4	60558.1	52995.4
ENSG00000173068.18	BNC2	protein_coding	359.153	383.184	319.89	375.153	884.521	858.162	850.863	769.713
ENSG00000135622.13	SEMA4F	protein_coding	546.537	568.297	566.856	567.017	1317.35	1191.89	1417.48	1330.94
ENSG00000239665.8	AL157392.3	lncRNA	457.725	422.057	372.394	472.693	1058.97	1076.28	1008.88	885.539
ENSG00000137955.16	RABGGTB	protein_coding	6876.6	6690.91	6452.24	6990.71	15835.6	16914.1	15354.8	15028.9
ENSG00000270194.1	AC097359.2	lncRNA	331.826	285.074	332.53	337.638	706.296	823.597	708.741	770.766
ENSG00000163590.14	PPM1L	protein_coding	868.603	599.766	507.545	777.103	1669.08	1740.16	1501.63	1516.26
ENSG00000274253.5	AC138649.1	lncRNA	251.797	223.061	220.714	250.817	596.91	604.289	486.207	523.321
ENSG00000231584.8	FAHD2CP	transcribed_unprocessed_pseudogene	148.346	144.388	183.766	136.127	369.65	320.619	345.955	394.86
ENSG00000250337.7	PURPL	lncRNA	29.2788	25.9158	24.3077	28.9404	71.6669	73.8973	61.7109	46.3302
ENSG00000223546.7	LINC00630	lncRNA	102.476	99.961	75.8401	97.5398	229.146	230.035	187.938	230.598
ENSG00000128298.17	BAIAP2L2	protein_coding	43.9181	47.2038	50.56	43.9465	107.5	92.9676	111.267	121.09
ENSG00000158186.13	MRAS	protein_coding	964.247	894.095	825.49	903.583	2098.14	2127.53	2023.37	2105.92
ENSG00000135436.8	FAM186B	protein_coding	60.5094	60.1617	48.6154	51.4496	153.707	120.381	116.877	123.196
ENSG00000099204.20	ABLIM1	protein_coding	41.9662	45.3527	26.2523	52.5214	99.9565	98.9271	108.462	77.919
ENSG00000103591.13	AAGAB	protein_coding	1527.38	1630.84	1659.73	1618.52	3624.84	3811.67	3838.23	3687.46
ENSG00000184185.10	KCNJ12	protein_coding	120.043	115.696	138.068	131.839	324.387	286.054	258.064	306.411
ENSG00000146386.8	ABRACL	protein_coding	321.09	313.766	345.17	302.266	760.989	742.549	748.011	729.701
ENSG00000282339.1	AC010507.2	transcribed_processed_pseudogene	37.0864	18.5113	32.0862	30.0122	61.2941	58.4027	71.9961	81.0779
ENSG00000224635.2	AL391095.1	lncRNA	55.6296	48.1294	42.7816	62.1682	121.645	122.765	130.902	108.455
ENSG00000164211.13	STARD4	protein_coding	484.075	508.135	413.231	538.077	1207.96	1190.7	1112.67	1002.42
ENSG00000135953.11	MFSD9	protein_coding	516.282	497.028	483.237	526.286	1223.05	1129.91	1156.61	1187.74
ENSG00000135047.15	CTSL	protein_coding	605.094	642.342	607.693	560.586	1350.36	1379.02	1435.25	1449.92
ENSG00000182912.6	TSPEAR-AS2	lncRNA	58.5575	56.4594	82.6462	65.3838	165.022	123.957	158.017	162.156
ENSG00000003096.14	KLHL13	protein_coding	155.177	184.187	147.791	166.139	372.479	370.678	388.031	386.436
ENSG00000224843.8	LINC00240	lncRNA	43.9181	45.3527	63.2001	38.5872	111.272	115.614	107.527	110.561
ENSG00000270149.5	AL591806.4	protein_coding	40.9903	78.673	0	121.121	173.509	133.492	82.2812	164.262
ENSG00000120889.13	TNFRSF10B	protein_coding	6943.95	6342.89	6329.73	6983.21	15038.7	16233.6	14986.4	15382.7
ENSG00000120053.12	GOT1	protein_coding	2085.62	2057.53	2311.18	2158.74	4734.73	5029.78	5129.49	5064.73
ENSG00000188176.12	SMTNL2	protein_coding	31.2307	28.6925	42.7816	34.2997	83.9257	73.8973	71.9961	87.3956
ENSG00000116117.18	PARD3B	protein_coding	439.181	412.802	310.166	481.268	994.85	990.462	886.393	926.604
ENSG00000204103.4	MAFB	protein_coding	82.9565	75.8963	93.3416	73.9587	181.996	189.511	172.978	211.645
ENSG00000203812.2	HIST2H2AA3	protein_coding	21.4711	91.6309	5.83385	25.7248	53.7502	92.9676	114.072	80.0249
ENSG00000135709.12	KIAA0513	protein_coding	109.307	142.537	132.234	138.271	296.098	292.014	320.71	297.987
ENSG00000151458.12	ANKRD50	protein_coding	1309.74	1403.16	959.669	1323.75	3111.85	3065.55	2820	2545
ENSG00000119715.15	ESRRB	protein_coding	68.3171	51.8316	61.2554	61.0963	146.163	159.714	119.682	135.832
ENSG00000187790.11	FANCM	protein_coding	739.777	834.859	549.354	690.282	1706.8	1753.27	1575.5	1466.77
ENSG00000123552.17	USP45	protein_coding	794.43	671.034	572.69	740.659	1611.56	1743.74	1597.94	1459.4
ENSG00000075945.13	KIFAP3	protein_coding	2060.25	2066.79	2042.82	1988.31	4464.09	4917.75	4860.2	4580.37
ENSG00000168071.22	CCDC88B	protein_coding	124.923	142.537	140.012	118.977	302.698	314.66	315.1	283.246
ENSG00000181458.10	TMEM45A	protein_coding	66.3652	46.2782	62.2277	46.0902	137.676	135.876	115.942	121.09
ENSG00000197892.13	KIF13B	protein_coding	928.137	898.723	811.878	891.792	2089.66	2028.6	2147.73	1861.63
ENSG00000138759.19	FRAS1	protein_coding	2324.73	2177.85	1515.83	2325.95	5380.68	4830.74	4560.06	4416.11
ENSG00000011638.10	TMEM159	protein_coding	31.2307	24.0647	27.2246	28.9404	66.009	71.5135	52.3608	67.3894
ENSG00000145309.6	CABS1	protein_coding	27.3268	29.6181	33.0585	30.0122	78.2678	66.746	66.386	64.2305
ENSG00000101079.21	NDRG3	protein_coding	2336.44	2360.19	2582.45	2322.73	5349.56	5550.64	5640	5486.97
ENSG00000260317.1	AC009812.4	lncRNA	91.7401	74.9707	113.76	81.4618	190.483	219.308	224.403	196.903
ENSG00000179399.15	GPC5	protein_coding	68.3171	70.3429	54.4493	60.0245	158.422	143.027	119.682	161.103
ENSG00000159314.11	ARHGAP27	protein_coding	204.951	231.391	248.911	200.439	510.155	476.757	500.233	545.433
ENSG00000183281.14	PLGLB1	protein_coding	70.269	75.8963	62.2277	84.6774	172.566	162.097	186.068	149.52
ENSG00000091157.13	WDR7	protein_coding	1053.06	1047.74	840.075	1045.07	2252.79	2400.47	2293.59	2176.47
ENSG00000143337.18	TOR1AIP1	protein_coding	3300.69	3256.14	3132.78	3272.41	7226.1	7930.85	7357.63	7130.64
ENSG00000117477.12	CCDC181	protein_coding	349.393	183.262	231.409	274.398	560.134	589.987	572.229	649.676
ENSG00000147416.11	ATP6V1B2	protein_coding	6089.01	5930.09	5865.94	5991.73	13723.3	13897.5	13511.9	13441
ENSG00000008405.12	CRY1	protein_coding	1217.02	1238.41	1153.16	1189.77	2710.14	2835.51	2757.36	2658.72
ENSG00000165238.16	WNK2	protein_coding	1588.86	1515.15	1559.58	1649.6	3815.32	3429.07	3563.34	3604.28
ENSG00000111252.10	SH2B3	protein_coding	209.831	171.229	160.431	191.864	427.173	413.587	387.096	445.402
ENSG00000204592.9	HLA-E	protein_coding	151.274	153.644	155.569	156.492	335.703	364.719	355.305	352.741
ENSG00000115355.17	CCDC88A	protein_coding	3256.77	3456.98	2382.16	3313.14	7428.84	7703.2	6823.73	6335.66
ENSG00000076067.13	RBMS2	protein_coding	2303.26	2224.13	1904.75	2220.91	5171.33	5042.9	4837.76	4674.09
ENSG00000135341.18	MAP3K7	protein_coding	2738.54	2745.22	2296.59	2755.77	6007.76	6190.69	5912.09	5863.93
ENSG00000275318.1	AL136981.2	unprocessed_pseudogene	101.5	111.993	105.009	98.6116	239.518	282.478	222.533	207.433
ENSG00000155974.12	GRIP1	protein_coding	595.335	610.873	526.991	583.095	1366.39	1358.76	1299.67	1241.44
ENSG00000162426.14	SLC45A1	protein_coding	61.4854	51.8316	52.5047	58.9526	132.018	104.887	122.487	150.573
ENSG00000026950.17	BTN3A1	protein_coding	634.373	634.937	617.416	628.113	1469.17	1362.33	1483.87	1394.12
ENSG00000138688.15	KIAA1109	protein_coding	4323.5	4271.48	2744.83	4390.36	9684.46	9400.45	8451.59	8180.44
ENSG00000178695.6	KCTD12	protein_coding	3422.69	3314.45	2713.71	3137.35	7364.72	6994.02	7584.83	6629.43
ENSG00000115977.19	AAK1	protein_coding	1079.41	1038.48	817.711	960.392	2315.97	2374.25	2120.61	2028
ENSG00000272720.1	AL022322.1	lncRNA	112.235	106.44	74.8678	77.1743	215.001	234.803	206.638	187.427
ENSG00000271780.1	AL118558.3	lncRNA	20.4951	30.5436	42.7816	36.4434	67.895	75.0892	63.581	89.5015
ENSG00000147027.4	TMEM47	protein_coding	201.047	241.572	201.268	199.367	486.581	461.262	527.348	435.925
ENSG00000121903.14	ZSCAN20	protein_coding	301.571	281.372	235.299	289.404	652.546	644.814	644.225	566.492
ENSG00000260267.1	AC026471.1	lncRNA	581.671	515.539	439.483	512.352	1213.62	1243.14	1082.75	1102.45
ENSG00000196712.17	NF1	protein_coding	8658.71	8113.5	5449.79	8607.08	18589.1	18603.1	16842.4	15729.1
ENSG00000213983.12	AP1G2	protein_coding	657.796	571.073	631.028	650.623	1436.17	1421.93	1477.32	1340.42
ENSG00000177721.4	ANXA2R	protein_coding	18.5432	24.9902	31.1139	28.9404	59.4081	57.2108	61.7109	55.8068
ENSG00000228526.7	MIR34AHG	lncRNA	829.565	811.72	817.711	818.905	1974.61	1880.81	1830.76	1727.91
ENSG00000126016.15	AMOT	protein_coding	273.268	304.511	218.769	262.607	626.143	589.987	626.459	553.857
ENSG00000108823.16	SGCA	protein_coding	243.99	262.86	239.188	219.732	512.984	487.484	574.099	610.716
ENSG00000168765.17	GSTM4	protein_coding	288.884	330.427	368.505	295.835	748.731	669.843	747.076	737.071
ENSG00000184271.17	POU6F1	protein_coding	431.374	386.886	382.117	401.95	850.573	880.808	926.599	964.511
ENSG00000186462.9	NAP1L2	protein_coding	167.865	161.974	161.403	153.277	392.282	337.305	389.901	335.894
ENSG00000008226.20	DLEC1	protein_coding	219.591	150.867	165.292	187.577	434.716	364.719	438.522	391.701
ENSG00000104427.12	ZC2HC1A	protein_coding	605.094	589.585	426.843	571.304	1230.6	1330.15	1206.17	1183.53
ENSG00000165730.16	STOX1	protein_coding	84.9084	79.5986	84.5908	93.2523	188.597	197.854	199.158	186.374
ENSG00000188177.14	ZC3H6	protein_coding	258.629	273.967	206.129	254.032	627.085	646.006	495.557	473.832
ENSG00000251201.8	TMED7-TICAM2	protein_coding	170.793	164.75	140.012	170.427	354.563	375.446	353.435	373.801
ENSG00000132694.18	ARHGEF11	protein_coding	3536.87	3406.08	3203.76	3693.65	8187.94	7578.05	7716.67	7709.77
ENSG00000234546.4	LNCTAM34A	lncRNA	83.9324	78.673	104.037	102.899	228.203	195.47	189.808	217.963
ENSG00000163513.18	TGFBR2	protein_coding	374.768	376.705	325.723	374.081	839.257	775.922	827.487	824.467
ENSG00000162104.10	ADCY9	protein_coding	4383.03	4114.13	3775.47	4273.53	9667.49	9336.09	8839.62	9416.61
ENSG00000174028.6	FAM3C2	processed_pseudogene	46.846	38.8737	42.7816	45.0184	101.842	92.9676	118.747	75.8131
ENSG00000204516.10	MICB	protein_coding	343.537	311.915	332.53	301.194	737.415	665.076	750.816	746.548
ENSG00000214336.5	FOXI3	protein_coding	85.8844	66.6406	66.117	63.2401	159.365	163.289	149.602	163.209
ENSG00000204396.11	VWA7	protein_coding	49.7739	40.7248	57.3662	34.2997	103.728	100.119	107.527	98.9782
ENSG00000256771.4	ZNF253	protein_coding	947.656	922.788	750.622	904.655	2079.28	2123.95	1886.86	1825.83
ENSG00000158292.7	GPR153	protein_coding	24.399	20.3624	30.1416	55.737	66.952	70.3216	78.5412	73.7071
ENSG00000162520.15	SYNC	protein_coding	268.389	281.372	285.859	217.589	588.423	637.662	617.109	524.374
ENSG00000156515.23	HK1	protein_coding	1429.78	1300.42	1422.49	1308.75	3056.22	2798.56	3219.25	3165.2
ENSG00000116406.19	EDEM3	protein_coding	3370.96	3125.63	2289.79	3224.17	7002.61	7070.3	6578.76	6253.52
ENSG00000156218.13	ADAMTSL3	protein_coding	329.874	361.896	288.776	352.644	806.253	779.497	719.961	680.212
ENSG00000111145.8	ELK3	protein_coding	329.874	298.957	281.969	319.416	706.296	669.843	696.585	680.212
ENSG00000185760.15	KCNQ5	protein_coding	829.565	851.519	738.954	892.864	1869.94	1939.21	1818.6	1786.87
ENSG00000126778.12	SIX1	protein_coding	223.495	219.359	218.769	183.289	438.488	479.141	517.998	458.037
ENSG00000274372.5	LINC02804	lncRNA	64.4133	76.8219	90.4247	86.8211	171.623	168.057	177.653	194.797
ENSG00000179846.9	NKPD1	protein_coding	28.3028	23.1391	29.1693	23.581	53.7502	69.1297	55.1658	56.8598
ENSG00000279382.1	AC018665.1	TEC	144.442	157.346	105.982	120.049	329.102	305.124	288.919	257.975
ENSG00000185278.15	ZBTB37	protein_coding	3685.22	3322.78	2022.4	3653.99	7694.76	8152.54	6381.47	6089.26
ENSG00000159461.15	AMFR	protein_coding	881.291	834.859	943.139	845.702	1914.26	1870.08	2012.15	2024.84
ENSG00000169193.12	CCDC126	protein_coding	89.7882	66.6406	77.7847	77.1743	170.68	185.935	171.108	167.421
ENSG00000093100.13	AC016026.1	lncRNA	219.591	176.783	323.779	140.414	478.094	473.181	547.918	422.237
ENSG00000125746.16	EML2	protein_coding	1431.73	1538.29	1547.92	1481.32	3212.75	3145.4	3516.59	3493.72
ENSG00000198780.12	FAM169A	protein_coding	1206.28	1184.72	817.711	1202.63	2545.12	2729.43	2334.73	2212.27
ENSG00000280213.1	UCKL1-AS1	lncRNA	40.9903	35.1715	33.0585	58.9526	112.215	89.3919	88.8263	81.0779
ENSG00000111860.14	CEP85L	protein_coding	517.258	518.316	381.145	601.317	1167.42	1219.31	1047.22	1051.91
ENSG00000130529.16	TRPM4	protein_coding	1053.06	1017.2	1065.65	1124.39	2528.14	2199.04	2340.34	2398.64
ENSG00000015568.13	RGPD5	protein_coding	502.619	285.074	45.6985	202.583	538.445	1177.59	369.331	240.075
ENSG00000139445.18	FOXN4	protein_coding	224.47	241.572	239.188	181.145	496.953	443.384	474.987	557.015
ENSG00000091129.20	NRCAM	protein_coding	340.61	286.925	279.053	299.051	696.866	679.379	661.055	637.04
ENSG00000047346.12	FAM214A	protein_coding	1267.77	1284.68	1085.1	1224.07	2695.05	2872.46	2679.75	2528.16
ENSG00000134909.18	ARHGAP32	protein_coding	3641.3	3745.76	2727.33	3608.97	8130.42	7524.42	7596.05	7150.65
ENSG00000166343.10	MSS51	protein_coding	79.0527	66.6406	73.8954	72.8869	164.08	165.673	174.848	143.202
ENSG00000131019.11	ULBP3	protein_coding	121.995	131.43	121.539	128.624	278.181	307.508	272.089	259.028
ENSG00000176658.17	MYO1D	protein_coding	70.269	42.576	46.6708	42.8746	116.93	109.654	124.357	96.8722
ENSG00000139971.15	ARMH4	protein_coding	275.22	299.883	222.659	263.679	595.024	599.522	584.384	567.545
ENSG00000255495.1	AC145124.1	lncRNA	78.0767	84.2264	80.7016	77.1743	180.11	181.168	170.173	176.897
ENSG00000012211.13	PRICKLE3	protein_coding	200.072	172.155	205.157	190.792	395.111	443.384	402.056	456.984
ENSG00000048392.11	RRM2B	protein_coding	3904.81	4015.1	3377.8	3969.12	8433.12	9073.88	8460.94	7696.08
ENSG00000072422.17	RHOBTB1	protein_coding	232.278	201.773	180.849	188.648	419.629	483.908	430.106	441.19
ENSG00000102898.12	NUTF2	protein_coding	1757.7	1800.22	2177	1725.7	4004.86	3887.95	4312.28	4241.32
ENSG00000221963.6	APOL6	protein_coding	131.754	107.365	83.6185	102.899	235.746	262.216	241.234	200.062
ENSG00000213445.10	SIPA1	protein_coding	309.379	303.585	404.48	297.979	706.296	619.784	749.881	820.255
ENSG00000104833.12	TUBB4A	protein_coding	1033.54	1102.35	1248.44	1065.43	2493.25	1986.88	2661.98	2646.09
ENSG00000107796.13	ACTA2	protein_coding	80.0286	107.365	104.037	105.043	222.545	213.349	209.443	227.439
ENSG00000234771.3	SLC25A25-AS1	lncRNA	846.156	697.876	748.678	840.343	1828.45	1649.58	1688.64	1719.48
ENSG00000112561.18	TFEB	protein_coding	118.091	135.132	167.237	117.905	297.04	245.53	322.58	317.994
ENSG00000106537.8	TSPAN13	protein_coding	127.851	124.951	119.594	127.552	257.435	280.095	276.764	285.352
ENSG00000185008.17	ROBO2	protein_coding	109.307	113.844	80.7016	127.552	211.229	262.216	234.689	240.075
ENSG00000174796.12	THAP6	protein_coding	473.34	434.09	368.505	446.968	951.473	1061.98	879.848	892.909
ENSG00000106086.20	PLEKHA8	protein_coding	521.162	488.698	399.619	497.346	1063.69	1122.76	1017.3	978.199
ENSG00000279331.1	RBM12B-AS1	TEC	88.8122	96.2587	40.837	87.893	170.68	189.511	172.043	156.891
ENSG00000153214.11	TMEM87B	protein_coding	267.413	237.87	211.963	235.81	547.875	579.26	474.052	490.679
ENSG00000247903.1	AC024896.1	lncRNA	47.822	35.1715	25.28	46.0902	81.0968	108.462	88.8263	60.0187
ENSG00000163617.11	CCDC191	protein_coding	481.148	456.303	406.425	420.171	1018.42	989.271	978.025	876.062
ENSG00000166501.14	PRKCB	protein_coding	80.0286	74.0452	69.0339	97.5398	186.711	178.784	168.303	166.368
ENSG00000167861.16	HID1	protein_coding	248.869	266.563	277.108	285.116	581.822	555.422	625.524	592.816
ENSG00000251322.8	SHANK3	protein_coding	429.422	435.941	434.622	470.549	1003.34	921.333	971.48	973.987
ENSG00000110841.14	PPFIBP1	protein_coding	3112.33	2825.75	2307.29	2884.39	6391.56	6395.69	5826.07	5723.89
ENSG00000286681.1	AF235103.3	lncRNA	49.7739	58.3106	41.8093	37.5153	108.443	116.805	102.852	84.2367
ENSG00000286909.1	AC024560.4	lncRNA	48.7979	52.7572	42.7816	48.234	122.588	113.23	95.3714	90.5545
ENSG00000198342.10	ZNF442	protein_coding	75.1488	67.5662	81.6739	76.1025	164.08	163.289	159.887	169.526
ENSG00000176871.8	WSB2	protein_coding	1705.98	1749.32	1785.16	1699.98	3752.14	3886.76	3821.4	3696.94
ENSG00000198517.10	MAFK	protein_coding	146.394	115.696	139.04	123.265	272.523	283.67	297.334	291.67
ENSG00000227214.2	HCG15	lncRNA	41.9662	30.5436	38.8923	38.5872	82.0398	81.0487	85.0863	78.9719
ENSG00000136717.15	BIN1	protein_coding	2841.02	2657.3	3071.52	2674.31	5965.33	5706.78	6356.23	6510.45
ENSG00000167807.15	AC011511.1	protein_coding	66.3652	37.9481	50.56	45.0184	104.671	113.23	96.3064	123.196
ENSG00000221843.4	C2orf16	protein_coding	106.379	103.663	110.843	120.049	235.746	245.53	263.674	215.857
ENSG00000168477.19	TNXB	protein_coding	63.4373	37.9481	43.7539	39.659	114.101	96.5433	103.787	88.4486
ENSG00000057252.13	SOAT1	protein_coding	3627.64	3866.08	3289.32	3633.62	7823.01	8466.01	7552.11	7601.31
ENSG00000120318.16	ARAP3	protein_coding	686.099	625.682	706.868	716.006	1551.21	1448.15	1524.07	1432.02
ENSG00000164056.11	SPRY1	protein_coding	115.163	111.993	115.705	128.624	232.917	246.722	290.789	255.869
ENSG00000186866.16	POFUT2	protein_coding	907.642	897.798	974.253	855.349	1972.73	1868.89	2017.76	2062.75
ENSG00000108176.15	DNAJC12	protein_coding	249.845	252.679	262.523	273.326	527.129	563.765	575.034	594.922
ENSG00000182568.17	SATB1	protein_coding	2619.47	2631.38	2174.08	2664.66	5706.01	5431.45	5508.17	5306.91
ENSG00000204934.10	ATP6V0E2-AS1	lncRNA	183.48	162.899	140.985	196.151	384.738	359.951	371.201	368.536
ENSG00000103460.17	TOX3	protein_coding	126.875	112.919	115.705	101.827	272.523	232.419	236.559	253.763
ENSG00000135905.19	DOCK10	protein_coding	286.932	253.605	201.268	276.541	551.647	587.603	511.453	564.386
ENSG00000278991.1	AC090181.3	TEC	68.3171	55.5339	35.9754	67.5275	156.536	153.754	99.1115	85.2897
ENSG00000134352.20	IL6ST	protein_coding	2720	2643.41	1817.24	2485.66	5358.04	5723.47	5222.99	4713.05
ENSG00000281183.1	NPTN-IT1	lncRNA	165.913	137.909	70.0062	138.271	307.413	301.549	234.689	270.611
ENSG00000138246.17	DNAJC13	protein_coding	2409.64	2399.99	1990.32	2464.22	5176.05	5363.51	4823.74	4770.96
ENSG00000170456.16	DENND5B	protein_coding	1623.02	1445.73	1120.1	1459.88	3242.93	3383.78	2942.49	2704
ENSG00000161509.14	GRIN2C	protein_coding	57.5816	50.906	52.5047	67.5275	131.075	106.078	134.642	122.143
ENSG00000163347.6	CLDN1	protein_coding	73.1969	56.4594	63.2001	67.5275	132.018	156.138	133.707	144.255
ENSG00000139531.13	SUOX	protein_coding	838.348	906.128	965.502	906.798	1920.86	1811.68	2074.8	2037.48
ENSG00000263647.1	BPTFP1	unprocessed_pseudogene	63.4373	37.0226	39.8646	28.9404	102.785	100.119	95.3714	70.5483
ENSG00000063127.16	SLC6A16	protein_coding	88.8122	74.0452	78.757	77.1743	190.483	147.795	184.198	167.421
ENSG00000110330.8	BIRC2	protein_coding	1711.83	1692.86	1597.5	1599.22	3465.47	3805.71	3601.67	3441.07
ENSG00000122707.12	RECK	protein_coding	597.287	564.594	522.13	570.233	1230.6	1233.61	1247.31	1174.05
ENSG00000150625.16	GPM6A	protein_coding	339.634	319.32	248.911	258.32	649.717	604.289	658.25	617.034
ENSG00000033170.16	FUT8	protein_coding	636.325	642.342	569.773	556.298	1307.92	1294.39	1266.01	1345.68
ENSG00000069493.15	CLEC2D	protein_coding	104.428	97.1843	104.037	88.9649	217.83	243.146	205.703	190.586
ENSG00000163536.12	SERPINI1	protein_coding	61.4854	91.6309	83.6185	82.5337	195.198	158.522	181.393	155.838
ENSG00000185220.12	PGBD2	protein_coding	213.735	216.582	217.797	228.307	466.778	450.535	484.337	493.838
ENSG00000162512.16	SDC3	protein_coding	976.935	842.264	839.102	890.72	1912.38	1836.71	1880.31	2045.9
ENSG00000130827.6	PLXNA3	protein_coding	1161.39	1050.52	1057.87	1140.47	2510.23	2209.77	2414.21	2395.48
ENSG00000223508.5	RPL23AP53	transcribed_processed_pseudogene	65.3892	62.0128	63.2001	66.4557	144.277	157.33	129.967	125.302
ENSG00000165832.6	TRUB1	protein_coding	1308.76	1307.82	1028.7	1298.03	2585.67	2918.94	2712.48	2472.35
ENSG00000134874.17	DZIP1	protein_coding	2290.57	2179.7	2021.43	2342.03	4843.17	4908.21	4793.82	4547.73
ENSG00000124762.13	CDKN1A	protein_coding	4420.12	4902.72	5374.92	4924.15	10252.1	10040.5	10634.8	11443.6
ENSG00000138698.14	RAP1GDS1	protein_coding	1489.31	1482.75	1470.13	1473.82	3134.48	3296.77	3270.68	3073.59
ENSG00000286098.1	AC008770.4	protein_coding	134.682	125.877	28.1969	114.69	226.317	289.63	136.512	223.227
ENSG00000077232.18	DNAJC10	protein_coding	7349.94	6779.76	6040.95	6820.28	14392.8	15559	14456.3	13827.5
ENSG00000169764.15	UGP2	protein_coding	2047.56	2065.86	2261.59	2018.32	4465.04	4790.21	4428.23	4428.75
ENSG00000125848.10	FLRT3	protein_coding	208.855	153.644	163.348	180.073	387.567	410.011	365.59	360.112
ENSG00000117010.17	ZNF684	protein_coding	114.187	130.505	130.289	142.558	257.435	281.287	287.984	289.564
ENSG00000146197.9	SCUBE3	protein_coding	62.4614	46.2782	38.8923	38.5872	121.645	97.7352	97.2415	85.2897
ENSG00000050767.17	COL23A1	protein_coding	97.5959	104.589	105.009	102.899	224.431	222.884	221.598	214.804
ENSG00000196628.18	TCF4	protein_coding	3103.55	3208.93	2323.82	3188.8	6682	6576.86	6286.1	5918.68
ENSG00000182986.13	ZNF320	protein_coding	207.879	215.657	142.929	175.786	387.567	368.295	440.392	402.23
ENSG00000262155.2	LINC02175	lncRNA	36.1105	25.9158	33.0585	22.5092	56.5791	71.5135	57.9709	69.4953
ENSG00000127947.16	PTPN12	protein_coding	1177.98	1166.21	1025.79	1159.76	2406.5	2561.38	2405.79	2366
ENSG00000104312.8	RIPK2	protein_coding	1144.8	1059.77	1186.22	1198.35	2334.83	2566.14	2460.96	2501.83
ENSG00000130962.17	PRRG1	protein_coding	413.806	407.248	352.948	423.387	933.556	848.627	835.903	812.885
ENSG00000271646.1	AC099343.3	lncRNA	33.1826	38.8737	29.1693	32.156	66.952	88.2	76.6711	56.8598
ENSG00000125551.19	PLGLB2	protein_coding	108.331	79.5986	74.8678	82.5337	215.944	174.016	201.028	149.52
ENSG00000117676.14	RPS6KA1	protein_coding	1262.89	1310.6	1405.96	1262.66	2847.82	2542.31	2964.93	2900.9
ENSG00000128512.22	DOCK4	protein_coding	375.744	360.97	236.271	384.8	779.849	769.962	717.156	647.57
ENSG00000063587.14	ZNF275	protein_coding	772.959	736.749	665.059	782.462	1620.99	1549.46	1619.44	1557.33
ENSG00000155066.16	PROM2	protein_coding	95.6439	72.194	73.8954	71.815	195.198	147.795	178.588	150.573
ENSG00000131711.15	MAP1B	protein_coding	4486.48	4117.84	3096.8	4380.72	8879.15	9340.86	8132.75	8169.91
ENSG00000174206.12	C12orf66	protein_coding	244.966	246.2	224.603	274.398	512.041	573.3	532.023	507.526
ENSG00000143127.13	ITGA10	protein_coding	22.447	31.4692	25.28	51.4496	76.3818	64.3622	65.451	71.6012
ENSG00000143819.12	EPHX1	protein_coding	974.007	974.619	1168.71	1028.99	2188.67	2191.89	2113.13	2397.59
ENSG00000261150.2	EPPK1	protein_coding	92.7161	87.0031	59.3108	86.8211	195.198	152.562	187.003	162.156
ENSG00000154783.12	FGD5	protein_coding	233.254	257.307	228.493	240.098	533.73	485.1	517.063	520.162
ENSG00000085063.16	CD59	protein_coding	1771.36	1789.12	1783.21	1846.82	3753.08	3697.25	4044.87	3915.96
ENSG00000105696.9	TMEM59L	protein_coding	132.73	105.514	163.348	127.552	265.922	278.903	297.334	291.67
ENSG00000073331.18	ALPK1	protein_coding	400.143	406.323	359.754	369.794	808.139	876.041	818.137	790.772
ENSG00000171161.13	ZNF672	protein_coding	1310.71	1313.38	1358.31	1255.15	2772.38	2401.66	2923.79	3108.34
ENSG00000131788.16	PIAS3	protein_coding	1715.74	1916.84	1855.16	1790.02	3825.69	3971.38	3862.54	3914.9
ENSG00000247240.8	UBL7-AS1	lncRNA	214.711	226.763	245.022	211.158	460.177	512.514	525.478	423.29
ENSG00000238198.2	LRIG2-DT	lncRNA	37.0864	24.0647	24.3077	21.4373	54.6932	59.5946	62.6459	52.648
ENSG00000099992.15	TBC1D10A	protein_coding	491.883	413.727	517.268	475.908	988.249	899.879	1099.58	1066.65
ENSG00000105953.15	OGDH	protein_coding	1453.2	1563.28	1608.2	1587.43	3372.12	3030.98	3455.81	3411.59
ENSG00000278952.1	AP003068.4	TEC	21.4711	32.3948	32.0862	31.0841	52.8072	92.9676	57.0359	50.542
ENSG00000112039.4	FANCE	protein_coding	1237.52	1251.36	1382.62	1261.59	2586.61	2673.41	2857.4	2846.15
ENSG00000180834.7	MAP6D1	protein_coding	74.1729	95.3331	87.5078	82.5337	181.053	182.36	164.562	199.009
ENSG00000261599.6	HERC2P8	transcribed_unprocessed_pseudogene	69.2931	70.3429	48.6154	58.9526	137.676	139.451	129.032	123.196
ENSG00000267281.2	ATF7-NPFF	protein_coding	34.1586	36.097	51.5324	51.4496	92.4126	73.8973	111.267	89.5015
ENSG00000112699.11	GMDS	protein_coding	779.791	702.503	852.715	756.737	1669.08	1586.41	1606.35	1735.28
ENSG00000019144.19	PHLDB1	protein_coding	1050.13	1177.32	1123.02	1109.38	2538.52	2221.69	2344.08	2410.22
ENSG00000186654.21	PRR5	protein_coding	206.903	208.252	235.299	205.798	478.094	387.365	453.482	505.42
ENSG00000172115.8	CYCS	protein_coding	2547.25	2579.55	2950.96	2577.84	5461.77	6026.21	5874.69	5354.3
ENSG00000198604.11	BAZ1A	protein_coding	3527.11	3595.82	3100.69	3622.91	7495.79	7792.59	7181.84	7024.29
ENSG00000138036.18	DYNC2LI1	protein_coding	679.267	656.225	672.837	609.892	1361.67	1467.22	1435.25	1314.09
ENSG00000197780.10	TAF13	protein_coding	365.009	384.109	392.813	363.362	744.016	816.446	854.603	788.666
ENSG00000196876.17	SCN8A	protein_coding	1955.82	1830.77	1323.31	1920.78	4051.07	3907.02	3553.05	3431.59
ENSG00000124067.17	SLC12A4	protein_coding	611.926	613.649	651.447	634.545	1368.27	1218.11	1395.98	1350.95
ENSG00000164327.13	RICTOR	protein_coding	1731.35	1717.85	1166.77	1660.32	3604.09	3781.87	3092.09	2859.84
ENSG00000113916.18	BCL6	protein_coding	567.032	490.549	469.625	502.705	1151.39	957.089	1108.93	1090.87
ENSG00000140853.15	NLRC5	protein_coding	71.245	58.3106	48.6154	50.3777	132.018	112.038	131.837	109.508
ENSG00000285571.1	AL513548.4	lncRNA	35.1345	31.4692	21.3908	31.0841	67.895	67.9379	61.7109	55.8068
ENSG00000286078.1	AL391056.2	lncRNA	31.2307	16.6602	44.7262	32.156	69.7809	72.7054	71.0611	50.542
ENSG00000144426.18	NBEAL1	protein_coding	486.027	522.944	355.865	571.304	1162.7	1164.48	928.469	849.738
ENSG00000164406.8	LEAP2	protein_coding	48.7979	45.3527	45.6985	60.0245	132.961	98.9271	96.3064	93.7134
ENSG00000177483.11	RBM44	protein_coding	29.2788	34.2459	16.5292	36.4434	66.952	69.1297	49.5557	62.1246
ENSG00000141441.16	GAREM1	protein_coding	276.196	245.275	196.406	256.176	524.3	536.351	526.413	476.991
ENSG00000150991.15	UBC	protein_coding	48498.3	51933.4	60088.7	52470	116766	108264	111188	114972
ENSG00000176428.6	VPS37D	protein_coding	82.9565	87.0031	86.5355	98.6116	167.851	189.511	179.523	215.857
ENSG00000151743.11	AMN1	protein_coding	197.144	186.038	188.628	174.714	363.992	420.738	402.056	396.966
ENSG00000134996.12	OSTF1	protein_coding	153.226	165.676	165.292	169.355	352.677	306.316	346.89	376.959
ENSG00000171033.13	PKIA	protein_coding	555.32	612.724	532.825	518.783	1226.82	1176.4	1218.32	1080.34
ENSG00000251136.9	AF117829.1	lncRNA	772.959	725.643	663.114	727.797	1521.04	1637.66	1517.53	1442.55
ENSG00000133138.20	TBC1D8B	protein_coding	282.052	286.925	254.745	299.051	631.8	617.4	564.748	562.28
ENSG00000280407.2	AC132872.4	TEC	57.5816	43.5015	46.6708	57.8808	104.671	108.462	116.877	103.19
ENSG00000163703.17	CRELD1	protein_coding	1002.31	1099.57	1218.3	1033.28	2256.56	2139.45	2335.67	2456.55
ENSG00000108557.19	RAI1	protein_coding	1966.56	1783.56	1646.12	1915.42	4133.11	3644.81	3763.43	3882.26
ENSG00000198892.6	SHISA4	protein_coding	46.846	39.7993	48.6154	37.5153	96.1845	66.746	97.2415	103.19
ENSG00000261135.1	AL137802.2	lncRNA	38.0624	39.7993	44.7262	40.7309	80.1538	90.5838	86.0213	88.4486
ENSG00000204386.11	NEU1	protein_coding	1233.61	1323.56	1481.8	1375.2	2787.47	2700.83	2886.39	3029.36
ENSG00000183682.8	BMP8A	protein_coding	131.754	119.398	106.954	141.486	275.352	282.478	278.634	214.804
ENSG00000117859.19	OSBPL9	protein_coding	1959.72	1896.48	1912.53	1905.78	4015.23	4225.26	3935.47	3988.61
ENSG00000153012.12	LGI2	protein_coding	231.302	241.572	234.326	235.81	457.348	517.281	500.233	512.791
ENSG00000163659.13	TIPARP	protein_coding	816.877	844.115	755.484	872.499	1730.38	1828.36	1741	1625.77
ENSG00000164877.19	MICALL2	protein_coding	62.4614	91.6309	93.3416	112.546	191.426	165.673	209.443	188.48
ENSG00000254689.3	LINC02235	lncRNA	25.3749	36.097	35.9754	34.2997	66.952	78.6649	60.7759	72.6542
ENSG00000134864.10	GGACT	protein_coding	478.22	429.462	462.819	441.609	943.929	909.414	978.025	981.358
ENSG00000112584.13	FAM120B	protein_coding	1864.08	1852.98	1579.03	1747.14	3681.42	3638.85	3796.16	3701.15
ENSG00000217236.2	SP9	protein_coding	114.187	110.142	112.788	105.043	218.773	220.5	233.754	257.975
ENSG00000149311.18	ATM	protein_coding	5079.86	4953.62	3471.14	5022.76	10533.2	10705.6	9180.9	8497.38
ENSG00000228463.10	AP006222.1	transcribed_processed_pseudogene	128.827	156.42	125.428	121.121	265.922	305.124	271.154	277.981
ENSG00000077092.19	RARB	protein_coding	108.331	138.835	121.539	123.265	272.523	235.995	264.609	259.028
ENSG00000158301.18	GPRASP2	protein_coding	1005.24	1059.77	1028.7	1060.08	2135.86	2170.44	2218.79	2185.94
ENSG00000065413.20	ANKRD44	protein_coding	558.248	491.475	425.871	511.28	1070.29	1182.36	985.505	930.816
ENSG00000033178.13	UBA6	protein_coding	1959.72	2039.02	1682.09	1960.44	3981.29	4231.22	4054.22	3754.85
ENSG00000241859.7	ANOS2P	transcribed_unprocessed_pseudogene	46.846	51.8316	31.1139	43.9465	101.842	104.887	83.2162	75.8131
ENSG00000272129.1	AL359715.3	lncRNA	51.7258	64.7895	70.0062	83.6055	134.847	145.411	144.927	140.044
ENSG00000229036.7	VDAC1P8	transcribed_processed_pseudogene	34.1586	32.3948	27.2246	18.2217	64.123	57.2108	52.3608	63.1776
ENSG00000245848.3	CEBPA	protein_coding	414.782	405.397	445.317	360.147	809.082	852.203	824.682	923.445
ENSG00000147889.17	CDKN2A	protein_coding	366.96	357.268	376.283	351.572	749.674	669.843	754.556	864.48
ENSG00000279520.1	AC093525.8	TEC	50.7498	39.7993	35.9754	53.5933	91.4696	79.8568	98.1765	105.296
ENSG00000174640.14	SLCO2A1	protein_coding	73.1969	59.2361	60.2831	78.2462	130.132	145.411	124.357	166.368
ENSG00000058404.20	CAMK2B	protein_coding	102.476	95.3331	105.982	103.971	245.176	206.197	196.353	203.221
ENSG00000189056.14	RELN	protein_coding	2296.43	2011.25	1596.53	2314.16	4399.97	4413.58	4370.26	3966.5
ENSG00000181061.13	HIGD1A	protein_coding	1739.16	1766.9	1800.72	1717.13	3513.56	3678.18	3859.74	3611.65
ENSG00000175662.17	TOM1L2	protein_coding	700.738	690.471	664.087	702.072	1496.52	1384.98	1459.56	1404.65
ENSG00000157306.14	ZFHX2-AS1	lncRNA	425.518	336.905	313.083	407.309	784.564	827.173	748.946	726.542
ENSG00000089847.12	ANKRD24	protein_coding	194.216	180.485	172.099	172.57	353.62	352.8	381.486	410.654
ENSG00000088179.9	PTPN4	protein_coding	787.599	774.698	613.527	741.731	1626.65	1685.34	1425.9	1339.36
ENSG00000170091.11	NSG2	protein_coding	44.8941	42.576	60.2831	45.0184	99.0135	83.4325	93.5014	125.302
ENSG00000169213.7	RAB3B	protein_coding	324.994	281.372	251.828	308.697	585.594	678.187	581.579	582.286
ENSG00000205413.8	SAMD9	protein_coding	79.0527	100.887	72.9231	105.043	220.659	183.551	172.978	165.315
ENSG00000088899.15	LZTS3	protein_coding	1054.04	1136.59	1134.68	1084.73	2236.76	2146.6	2320.7	2455.5
ENSG00000123595.8	RAB9A	protein_coding	588.503	611.798	607.693	594.885	1194.76	1274.13	1292.19	1230.91
ENSG00000286599.1	AC110611.1	lncRNA	34.1586	27.7669	19.4462	25.7248	63.18	51.2514	54.2308	53.7009
ENSG00000143248.13	RGS5	protein_coding	568.008	610.873	544.493	582.023	1145.73	1313.47	1123.89	1206.69
ENSG00000269906.1	AL606834.1	lncRNA	37.0864	35.1715	46.6708	23.581	66.952	79.8568	78.5412	72.6542
ENSG00000145743.15	FBXL17	protein_coding	477.244	490.549	421.01	448.04	936.385	979.735	929.404	966.617
ENSG00000276023.5	DUSP14	protein_coding	643.157	604.394	690.339	521.999	1162.7	1244.34	1321.17	1376.22
ENSG00000278948.1	AL031587.5	TEC	248.869	236.019	232.382	196.151	490.353	473.181	428.236	502.262
ENSG00000153933.10	DGKE	protein_coding	1022.8	906.128	796.321	962.535	1870.88	2140.64	1830.76	1790.03
ENSG00000163069.12	SGCB	protein_coding	2015.35	1748.39	1698.62	1816.81	3758.74	4025.02	3694.24	3580.06
ENSG00000085117.12	CD82	protein_coding	218.615	191.592	250.856	182.217	439.431	377.83	477.792	447.508
ENSG00000204370.12	SDHD	protein_coding	1473.7	1506.82	1529.44	1512.4	3037.36	3158.51	3241.69	3006.2
ENSG00000125449.7	ARMC7	protein_coding	708.546	651.597	865.355	684.922	1463.51	1355.18	1608.22	1582.6
ENSG00000161217.12	PCYT1A	protein_coding	2522.85	2376.85	2208.11	2414.91	4888.44	4886.76	5095.83	4793.07
ENSG00000074803.19	SLC12A1	protein_coding	50.7498	61.0873	50.56	57.8808	103.728	137.068	115.007	101.084
ENSG00000180537.13	RNF182	protein_coding	641.205	655.3	587.274	617.395	1322.07	1325.38	1297.8	1219.33
ENSG00000109689.16	STIM2	protein_coding	2873.22	2796.13	2700.1	2896.18	5882.34	5827.16	5744.73	5779.69
ENSG00000144674.16	GOLGA4	protein_coding	6118.28	6394.73	5060.87	6178.23	12755.8	12936.8	11724.1	11568.9
ENSG00000196187.12	TMEM63A	protein_coding	972.055	922.788	731.176	931.451	1957.64	1760.42	1898.08	1712.11
ENSG00000164983.7	TMEM65	protein_coding	1718.66	1520.7	1418.6	1611.01	3171.26	3508.93	3237.95	2990.4
ENSG00000165985.10	C1QL3	protein_coding	103.452	124.951	71.9508	100.755	197.084	212.157	206.638	211.645
ENSG00000278144.1	AP000944.4	misc_RNA	39.0383	28.6925	35.9754	35.3716	73.5529	59.5946	69.191	83.1838
ENSG00000104369.5	JPH1	protein_coding	1185.79	1090.32	975.225	1101.88	2374.44	2239.57	2065.45	2275.44
ENSG00000178081.12	ULK4P3	transcribed_unprocessed_pseudogene	41.9662	39.7993	45.6985	37.5153	97.1275	101.311	86.0213	55.8068
ENSG00000147526.20	TACC1	protein_coding	871.531	876.51	667.004	955.032	1697.37	1843.86	1711.08	1671.05
ENSG00000119862.13	LGALSL	protein_coding	324.018	222.135	250.856	249.745	509.212	569.724	544.178	528.586
ENSG00000189136.9	UBE2Q2P1	transcribed_unprocessed_pseudogene	105.404	87.0031	42.7816	80.3899	186.711	172.824	143.992	145.308
ENSG00000006459.11	KDM7A	protein_coding	781.743	713.61	520.185	733.156	1510.66	1485.1	1338.01	1307.78
ENSG00000155366.16	RHOC	protein_coding	1286.31	1484.61	1748.21	1444.88	2944.94	2748.5	3221.12	3316.82
ENSG00000123545.6	NDUFAF4	protein_coding	744.656	701.578	834.241	712.791	1409.76	1606.67	1597	1528.9
ENSG00000258525.2	AL049830.3	lncRNA	30.2547	32.3948	24.3077	39.659	63.18	58.4027	61.7109	75.8131
ENSG00000205464.12	ATP6AP1L	protein_coding	427.47	421.132	464.763	413.74	859.06	946.362	875.173	860.268
ENSG00000164823.11	OSGIN2	protein_coding	1609.36	1473.5	1447.77	1553.13	3011.9	3414.77	3061.24	2975.66
ENSG00000287735.1	AL355075.6	lncRNA	59.5335	57.385	41.8093	54.6652	112.215	117.997	92.5664	115.826
ENSG00000131435.13	PDLIM4	protein_coding	106.379	114.77	136.123	123.265	216.887	230.035	270.219	266.399
ENSG00000160469.17	BRSK1	protein_coding	1077.46	1181.02	1194.97	1224.07	2298.06	2249.1	2464.7	2560.8
ENSG00000249242.8	TMEM150C	protein_coding	237.158	248.977	246.966	240.098	515.813	500.595	482.467	493.838
ENSG00000232656.8	IDI2-AS1	lncRNA	48.7979	41.6504	53.477	49.3058	94.2986	100.119	111.267	89.5015
ENSG00000099219.14	ERMP1	protein_coding	722.209	740.452	591.164	718.15	1410.71	1489.87	1415.61	1358.32
ENSG00000067225.18	PKM	protein_coding	41111.3	45001.9	50648.5	43437.4	92991.6	82688.7	96817	95738.2
ENSG00000160161.9	CILP2	protein_coding	379.648	380.407	392.813	331.207	736.472	674.611	769.517	852.897
ENSG00000128045.7	RASL11B	protein_coding	72.2209	72.194	97.2309	72.8869	168.794	153.754	158.017	162.156
ENSG00000166923.12	GREM1	protein_coding	284.98	225.838	210.991	279.757	538.445	526.816	461.897	517.003
ENSG00000174384.9	PMS2P6	unprocessed_pseudogene	40.9903	36.097	28.1969	36.4434	75.4389	73.8973	57.9709	83.1838
ENSG00000260644.6	HERC2P5	transcribed_unprocessed_pseudogene	106.379	89.7798	63.2001	90.0367	175.395	207.389	172.043	160.05
ENSG00000142192.21	APP	protein_coding	8261.49	7095.38	7044.38	7764.6	14492.7	15842.6	15103.3	16074.5
ENSG00000167693.17	NXN	protein_coding	1346.82	1146.77	1257.19	1246.58	2520.6	2401.66	2513.32	2749.28
ENSG00000135596.18	MICAL1	protein_coding	712.45	676.588	730.204	690.282	1366.39	1375.44	1498.83	1485.73
ENSG00000188322.7	SBK1	protein_coding	1303.88	1328.19	1346.65	1313.04	2791.24	2376.63	2709.67	2899.85
ENSG00000118292.9	C1orf54	protein_coding	91.7401	84.2264	78.757	76.1025	163.137	162.097	175.783	173.738
ENSG00000105767.3	CADM4	protein_coding	1063.79	1131.97	1335.95	1100.81	2314.09	2184.74	2381.48	2551.32
ENSG00000111885.7	MAN1A1	protein_coding	1057.94	735.824	751.594	1010.77	1771.87	1945.17	1840.11	1675.26
ENSG00000128881.17	TTBK2	protein_coding	2270.08	2213.95	1446.8	2331.31	4351.88	4605.47	4057.96	3799.08
ENSG00000162458.13	FBLIM1	protein_coding	156.153	162.899	179.877	183.289	324.387	356.376	342.215	365.377
ENSG00000223459.6	TCAF1P1	unprocessed_pseudogene	366.96	368.375	201.268	419.1	757.218	669.843	647.965	676
ENSG00000064225.12	ST3GAL6	protein_coding	45.8701	68.4918	57.3662	70.7431	142.391	116.805	103.787	129.514
ENSG00000286757.1	AL137139.2	lncRNA	59.5335	68.4918	74.8678	52.5214	141.448	119.189	130.902	128.461
ENSG00000068001.14	HYAL2	protein_coding	1100.88	1157.88	1265.95	1147.97	2388.58	2104.88	2469.37	2525
ENSG00000232995.7	AL592435.1	lncRNA	374.768	410.025	394.757	376.225	767.59	892.727	718.091	787.613
ENSG00000087088.20	BAX	protein_coding	1380.01	1584.57	1891.14	1593.86	3118.45	2942.78	3469.84	3559
ENSG00000233822.4	HIST1H2BN	protein_coding	36.1105	33.3203	36.9477	42.8746	66.952	81.0487	82.2812	72.6542
ENSG00000117228.10	GBP1	protein_coding	926.185	973.694	951.89	927.164	1958.58	1935.63	1884.05	1890.06
ENSG00000105849.6	TWISTNB	protein_coding	693.907	697.876	615.471	683.85	1341.87	1430.27	1403.46	1284.61
ENSG00000170791.18	CHCHD7	protein_coding	335.73	383.184	382.117	361.219	715.726	759.235	736.791	756.025
ENSG00000131171.13	SH3BGRL	protein_coding	1239.47	1169.91	1317.48	1213.35	2393.3	2438.61	2819.07	2362.84
ENSG00000225889.8	AC012368.1	lncRNA	41.9662	35.1715	32.0862	34.2997	68.838	70.3216	79.4762	72.6542
ENSG00000054277.14	OPN3	protein_coding	43.9181	39.7993	32.0862	36.4434	81.0968	64.3622	75.7361	87.3956
ENSG00000115145.10	STAM2	protein_coding	813.95	771.921	631.028	762.097	1506.89	1616.21	1493.22	1423.6
ENSG00000101935.10	AMMECR1	protein_coding	814.925	908.904	749.65	824.265	1633.25	1761.62	1739.13	1549.96
ENSG00000149084.13	HSD17B12	protein_coding	1812.36	1666.02	1609.17	1573.5	3437.18	3475.56	3416.54	3163.09
ENSG00000172331.12	BPGM	protein_coding	289.86	307.287	350.031	311.913	630.857	649.581	631.134	639.146
ENSG00000101361.17	NOP56	protein_coding	16653.8	18344.7	20811.3	18202.4	37815.6	35073.8	39489.4	37443.2
ENSG00000240356.6	RPL23AP7	transcribed_processed_pseudogene	125.899	139.76	152.652	132.911	302.698	272.943	295.464	244.287
ENSG00000279530.2	AC092881.1	TEC	38.0624	39.7993	6.80616	38.5872	69.7809	82.2406	49.5557	49.4891
ENSG00000165630.14	PRPF18	protein_coding	838.348	866.328	888.69	855.349	1737.92	1878.42	1717.62	1645.78
ENSG00000235865.2	GSN-AS1	lncRNA	79.0527	50.906	25.28	37.5153	117.873	114.422	71.9961	88.4486
ENSG00000172602.11	RND1	protein_coding	34.1586	40.7248	32.0862	39.659	66.009	75.0892	69.191	87.3956
ENSG00000113971.20	NPHP3	protein_coding	594.359	574.776	469.625	569.161	1167.42	1294.39	1000.47	1007.68
ENSG00000147533.17	GOLGA7	protein_coding	1744.04	1672.5	1761.82	1666.75	3272.16	3555.41	3500.69	3508.46
ENSG00000161265.15	U2AF1L4	protein_coding	346.465	440.569	500.739	396.59	822.284	773.538	878.913	929.763
ENSG00000267565.1	AC011477.3	lncRNA	40.9903	33.3203	20.4185	26.7966	78.2678	64.3622	54.2308	49.4891
ENSG00000107551.21	RASSF4	protein_coding	138.586	132.356	154.597	139.343	301.755	275.327	290.789	272.716
ENSG00000136051.14	WASHC4	protein_coding	2068.06	1969.6	1528.47	1952.94	3771	4324.18	3647.49	3441.07
ENSG00000164543.7	STK17A	protein_coding	533.849	514.614	505.6	537.005	1078.78	1148.98	975.22	1020.32
ENSG00000183354.12	KIAA2026	protein_coding	1298.02	1335.59	999.533	1360.2	2588.5	2687.72	2404.86	2398.64
ENSG00000279278.1	AC245060.6	lncRNA	71.245	78.673	47.6431	90.0367	177.281	166.865	135.577	100.031
ENSG00000151422.13	FER	protein_coding	1317.54	1270.8	922.721	1250.87	2580.95	2541.11	2297.33	2192.26
ENSG00000184206.12	GOLGA6L4	protein_coding	199.096	212.88	167.237	199.367	404.541	427.889	388.966	350.635
ENSG00000223764.2	LINC02593	lncRNA	773.935	793.209	923.693	802.827	1696.43	1599.52	1711.08	1625.77
ENSG00000119630.14	PGF	protein_coding	276.196	334.129	414.203	342.997	640.287	649.581	683.495	781.296
ENSG00000135837.16	CEP350	protein_coding	6499.88	6657.59	4312.19	6724.89	12728.4	13561.3	11623.2	10794.9
ENSG00000249624.9	AP000295.1	protein_coding	145.418	177.708	126.4	126.48	304.584	293.205	253.389	311.676
ENSG00000166831.9	RBPMS2	protein_coding	205.927	248.051	301.416	241.17	515.813	480.333	478.727	530.691
ENSG00000181315.11	ZNF322	protein_coding	2434.04	2353.71	2005.87	2284.15	4640.43	4836.7	4352.49	4435.06
ENSG00000065600.12	PACC1	protein_coding	960.343	1045.89	1061.76	1010.77	2017.05	1952.32	2067.32	2168.04
ENSG00000109670.16	FBXW7	protein_coding	1238.49	1328.19	1146.35	1197.27	2477.22	2480.33	2447.87	2459.71
ENSG00000164616.16	FBXL21P	transcribed_unitary_pseudogene	368.912	330.427	304.333	347.285	676.121	709.176	693.78	633.881
ENSG00000184408.10	KCND2	protein_coding	46.846	74.0452	47.6431	57.8808	106.557	120.381	118.747	110.561
ENSG00000172986.13	GXYLT2	protein_coding	299.619	244.349	207.102	285.116	549.761	530.392	503.038	493.838
ENSG00000274104.1	AC020910.5	lncRNA	40.9903	26.8414	39.8646	22.5092	60.3511	64.3622	67.321	70.5483
ENSG00000102096.9	PIM2	protein_coding	274.244	248.051	293.637	335.494	575.221	550.654	607.759	569.651
ENSG00000230373.8	GOLGA6L5P	transcribed_unprocessed_pseudogene	389.407	329.501	247.939	426.603	741.187	719.903	683.495	643.358
ENSG00000196159.11	FAT4	protein_coding	1238.49	1316.15	780.764	1273.38	2482.88	2350.41	2269.28	2128.03
ENSG00000254858.10	MPV17L2	protein_coding	238.134	274.893	292.665	278.685	512.984	473.181	588.124	594.922
ENSG00000146054.18	TRIM7	protein_coding	92.7161	60.1617	78.757	68.5994	158.422	135.876	151.472	154.785
ENSG00000249898.8	MCPH1-AS1	lncRNA	87.8363	87.0031	62.2277	86.8211	155.593	189.511	164.562	140.044
ENSG00000215032.2	GNL3LP1	processed_pseudogene	29.2788	49.0549	35.0031	41.8028	81.0968	88.2	57.0359	86.3427
ENSG00000089163.4	SIRT4	protein_coding	46.846	49.0549	43.7539	36.4434	90.5266	94.1595	83.2162	86.3427
ENSG00000112972.15	HMGCS1	protein_coding	1826.02	1845.58	1772.52	1687.12	3541.85	3715.13	3611.96	3395.79
ENSG00000228709.1	LINC02575	lncRNA	46.846	54.6083	48.6154	51.4496	92.4126	116.805	95.3714	100.031
ENSG00000088826.18	SMOX	protein_coding	277.172	272.116	293.637	275.469	556.362	537.543	531.088	609.663
ENSG00000123983.14	ACSL3	protein_coding	10995.2	11902.8	10701.2	10971.6	22424.2	23575.6	21811.1	21222.4
ENSG00000254835.1	RNF185-AS1	lncRNA	25.3749	40.7248	82.6462	47.1621	70.7239	81.0487	129.967	108.455
ENSG00000100197.22	CYP2D6	protein_coding	70.269	62.0128	50.56	65.3838	133.904	117.997	115.942	127.408
ENSG00000104219.13	ZDHHC2	protein_coding	1455.15	1381.87	1241.64	1411.65	2732.77	2798.56	2802.24	2618.71
ENSG00000223760.4	MED15P9	transcribed_unprocessed_pseudogene	52.7018	43.5015	72.9231	33.2278	88.6407	96.5433	104.722	115.826
ENSG00000125447.17	GGA3	protein_coding	3479.29	3502.34	3612.13	3507.14	7294.94	6522.03	7453	6846.34
ENSG00000103657.14	HERC1	protein_coding	4333.26	4235.38	3002.49	4315.33	8498.19	8112.02	7803.63	7258.05
ENSG00000107611.15	CUBN	protein_coding	113.211	111.068	72.9231	102.899	221.602	181.168	221.598	171.632
ENSG00000174718.12	RESF1	protein_coding	1664.01	1663.24	1317.48	1702.12	3274.05	3469.6	2947.16	2955.66
ENSG00000179532.12	DNHD1	protein_coding	413.806	392.439	319.89	392.303	806.253	718.711	773.257	724.436
ENSG00000140859.16	KIFC3	protein_coding	221.543	192.517	225.576	214.373	433.773	364.719	453.482	446.455
ENSG00000262663.1	AC087222.1	lncRNA	37.0864	25.9158	20.4185	27.8685	62.2371	63.1703	47.6857	49.4891
ENSG00000267632.1	AC067852.3	lncRNA	196.168	197.145	117.649	175.786	362.107	381.405	316.035	310.623
ENSG00000242600.8	MBL1P	transcribed_unitary_pseudogene	29.2788	36.097	31.1139	23.581	56.5791	56.0189	61.7109	66.3364
ENSG00000020577.13	SAMD4A	protein_coding	76.1248	50.906	37.92	58.9526	118.816	138.259	106.592	83.1838
ENSG00000109323.11	MANBA	protein_coding	556.296	581.255	594.081	583.095	1097.64	1221.69	1140.72	1150.88
ENSG00000122574.10	WIPF3	protein_coding	43.9181	39.7993	39.8646	37.5153	93.3556	70.3216	90.6964	65.2835
ENSG00000285976.2	AL135905.2	protein_coding	3181.63	3086.76	3238.76	3122.34	6031.34	6715.12	6330.98	6059.78
ENSG00000144045.14	DQX1	protein_coding	191.288	164.75	206.129	199.367	380.023	355.184	401.121	376.959
ENSG00000118402.6	ELOVL4	protein_coding	794.43	737.675	841.047	743.875	1538.95	1601.9	1582.98	1477.3
ENSG00000116815.16	CD58	protein_coding	218.615	236.945	223.631	246.529	446.032	477.949	471.247	445.402
ENSG00000106991.13	ENG	protein_coding	45.8701	49.9805	45.6985	35.3716	102.785	64.3622	105.657	77.919
ENSG00000223705.9	NSUN5P1	transcribed_unprocessed_pseudogene	1858.23	1723.4	1805.58	1846.82	3671.04	3569.72	3781.2	3351.57
ENSG00000154114.12	TBCEL	protein_coding	1092.1	1106.05	874.105	1072.94	2083.06	2122.76	2031.79	2000.62
ENSG00000145349.17	CAMK2D	protein_coding	893.002	992.205	862.438	965.751	1808.65	1985.69	1780.27	1801.61
ENSG00000134533.6	RERG	protein_coding	27.3268	35.1715	27.2246	33.2278	51.8642	72.7054	70.1261	50.542
ENSG00000214021.16	TTLL3	protein_coding	1813.33	1843.72	1792.94	1801.81	3754.97	3451.72	3798.03	3382.1
ENSG00000130956.14	HABP4	protein_coding	561.176	502.582	543.52	450.184	990.135	1050.06	1037.87	1007.68
ENSG00000225190.11	PLEKHM1	protein_coding	965.223	1044.96	959.669	931.451	2043.45	1854.58	1922.39	1919.54
ENSG00000117054.13	ACADM	protein_coding	2459.42	2536.05	2447.3	2496.38	4874.29	4973.77	5030.38	4827.82
ENSG00000198909.7	MAP3K3	protein_coding	2606.79	2680.43	2639.82	2703.25	5360.87	4951.12	5442.72	5316.39
ENSG00000156968.9	MPV17L	protein_coding	890.074	848.743	876.05	890.72	1730.38	1761.62	1756.89	1697.37
ENSG00000134575.12	ACP2	protein_coding	1079.41	1039.41	1170.66	1057.93	2125.49	2056.01	2264.6	2165.94
ENSG00000248896.3	AC105001.1	lncRNA	34.1586	37.9481	35.0031	42.8746	94.2986	73.8973	72.9311	54.7539
ENSG00000165288.11	BRWD3	protein_coding	4025.83	3723.55	2657.32	3906.95	7517.48	7922.51	6672.26	6220.88
ENSG00000197647.11	ZNF433	protein_coding	157.129	156.42	167.237	127.552	286.668	323.003	304.815	291.67
ENSG00000273759.1	AL117379.1	lncRNA	40.0143	32.3948	35.0031	42.8746	77.3248	69.1297	71.9961	77.919
ENSG00000112182.15	BACH2	protein_coding	1080.39	1011.64	829.379	1072.94	2117	2029.79	1908.36	1837.41
ENSG00000214456.8	PLIN5	protein_coding	477.244	509.986	553.244	524.142	994.85	1039.33	969.61	1077.18
ENSG00000176390.12	CRLF3	protein_coding	1065.75	1125.49	979.115	1140.47	2179.24	2222.88	2110.33	2002.73
ENSG00000134369.15	NAV1	protein_coding	2029.02	1823.36	1535.28	1811.45	3744.6	3606.67	3400.65	3466.34
ENSG00000024048.10	UBR2	protein_coding	1911.9	1895.56	1519.72	1848.97	3670.1	3671.03	3475.45	3354.73
ENSG00000182118.8	FAM89A	protein_coding	95.6439	83.3008	117.649	113.618	198.027	210.965	204.768	194.797
ENSG00000054690.14	PLEKHH1	protein_coding	608.022	571.999	469.625	553.083	1195.71	1054.82	1129.5	963.458
ENSG00000160888.7	IER2	protein_coding	5863.56	6199.43	8265.59	6715.24	12794.4	11876	14727.4	13946.4
ENSG00000135917.15	SLC19A3	protein_coding	39.0383	47.2038	45.6985	37.5153	77.3248	79.8568	90.6964	87.3956
ENSG00000122550.18	KLHL7	protein_coding	611.926	678.439	614.499	568.089	1157.04	1276.52	1259.46	1188.79
ENSG00000283900.1	TPTEP2-CSNK1E	protein_coding	114.187	58.3106	148.763	80.3899	180.11	250.297	203.833	160.05
ENSG00000175348.11	TMEM9B	protein_coding	682.195	576.627	680.616	630.257	1206.08	1240.76	1322.11	1293.03
ENSG00000258839.3	MC1R	protein_coding	73.1969	64.7895	61.2554	55.737	128.246	115.614	129.032	129.514
ENSG00000143434.15	SEMA6C	protein_coding	804.19	807.092	835.213	847.846	1670.97	1442.19	1750.35	1611.03
ENSG00000144815.16	NXPE3	protein_coding	1233.61	1135.67	1036.48	1209.06	2381.98	2456.49	2126.22	2113.29
ENSG00000196937.11	FAM3C	protein_coding	1206.28	1013.49	1023.84	1072.94	2146.24	2215.73	2085.08	2043.79
ENSG00000228492.2	RAB11FIP1P1	processed_pseudogene	145.418	122.175	52.5047	137.199	245.176	237.187	205.703	210.592
ENSG00000164300.17	SERINC5	protein_coding	770.031	743.228	656.308	728.869	1470.11	1420.74	1462.36	1340.42
ENSG00000135338.14	LCA5	protein_coding	263.509	266.563	202.24	273.326	503.554	507.746	465.637	498.05
ENSG00000143494.15	VASH2	protein_coding	456.749	428.536	340.308	426.603	855.288	855.779	760.166	773.925
ENSG00000198786.2	MT-ND5	protein_coding	116449	109427	108032	114171	217936	210728	235592	214961
ENSG00000095932.7	SMIM24	protein_coding	137.61	64.7895	122.511	102.899	198.97	169.249	220.663	247.445
ENSG00000247134.7	AC090204.1	lncRNA	29.2788	41.6504	37.92	25.7248	51.8642	75.0892	68.256	71.6012
ENSG00000269374.1	AC011497.2	processed_pseudogene	181.528	187.89	166.265	151.133	320.615	357.568	336.605	333.788
ENSG00000137642.13	SORL1	protein_coding	607.046	552.562	405.453	592.742	1098.58	1041.71	1036.93	1045.59
ENSG00000084764.12	MAPRE3	protein_coding	626.565	584.957	685.478	668.844	1192.88	1181.17	1352.97	1285.66
ENSG00000162733.19	DDR2	protein_coding	2186.15	1918.7	1547.92	1967.95	3404.18	4556.6	3255.72	3691.67
ENSG00000112773.16	TENT5A	protein_coding	254.725	253.605	226.548	274.398	471.493	528.008	486.207	487.52
ENSG00000162409.11	PRKAA2	protein_coding	1509.81	1485.53	1122.04	1512.4	2836.5	2996.42	2735.85	2422.86
ENSG00000054983.17	GALC	protein_coding	138.586	136.058	115.705	143.63	264.979	266.984	272.089	237.969
ENSG00000197779.13	ZNF81	protein_coding	578.743	568.297	280.025	559.514	1055.2	1060.78	932.209	829.732
ENSG00000120875.9	DUSP4	protein_coding	1091.12	759.888	896.468	926.092	1710.58	1837.9	1764.37	1852.16
ENSG00000189050.16	RNFT1	protein_coding	446.013	408.174	398.646	403.022	801.538	841.476	824.682	763.395
ENSG00000249626.1	AC024560.2	processed_pseudogene	135.658	137.909	139.04	128.624	301.755	259.832	237.494	256.922
ENSG00000156172.6	C8orf37	protein_coding	907.642	862.626	674.782	888.577	1664.37	1655.54	1604.48	1574.17
ENSG00000161671.16	EMC10	protein_coding	228.374	233.242	267.385	212.229	440.374	404.051	484.337	506.473
ENSG00000163795.14	ZNF513	protein_coding	731.969	776.549	807.016	798.54	1453.14	1371.87	1591.39	1643.67
ENSG00000180881.19	CAPS2	protein_coding	21.4711	36.097	25.28	34.2997	60.3511	56.0189	57.0359	54.7539
ENSG00000162601.11	MYSM1	protein_coding	3207.98	3053.44	2168.25	3067.68	5987.02	6232.4	5294.05	4862.57
ENSG00000196951.11	SCOC-AS1	lncRNA	59.5335	47.2038	67.0893	69.6713	133.904	102.503	126.227	108.455
ENSG00000230715.3	AC018638.2	processed_pseudogene	70.269	97.1843	58.3385	77.1743	146.163	139.451	147.732	156.891
ENSG00000134265.13	NAPG	protein_coding	1157.49	1145.85	1074.4	1172.62	2197.16	2300.35	2259.93	2088.02
ENSG00000163520.14	FBLN2	protein_coding	4435.73	4197.44	4436.64	4336.77	8580.23	7383.77	8805.96	9058.61
ENSG00000286964.1	AL136169.1	lncRNA	45.8701	42.576	49.5877	38.5872	77.3248	95.3514	84.1513	88.4486
ENSG00000211455.8	STK38L	protein_coding	985.718	974.619	816.739	955.032	1774.7	2057.21	1741	1685.79
ENSG00000164938.14	TP53INP1	protein_coding	4186.86	3905.88	3336.96	4154.55	7759.83	8176.38	7262.25	7087.47
ENSG00000280385.1	AP000648.4	TEC	376.72	331.352	297.526	373.009	709.125	755.66	599.344	614.928
ENSG00000186814.14	ZSCAN30	protein_coding	2300.33	2155.64	1732.65	2298.08	4225.52	4406.43	4018.69	3832.77
ENSG00000151835.16	SACS	protein_coding	2708.29	2923.86	2092.41	2941.2	5505.15	5567.33	5119.2	4498.24
ENSG00000144589.22	STK11IP	protein_coding	531.897	446.122	531.853	494.13	927.898	877.233	1048.15	1030.85
ENSG00000231259.5	AC125232.1	unprocessed_pseudogene	199.096	184.187	193.489	205.798	388.51	375.446	348.76	403.283
ENSG00000143507.18	DUSP10	protein_coding	886.17	784.879	895.496	869.283	1611.56	1756.85	1644.69	1637.35
ENSG00000008086.12	CDKL5	protein_coding	350.369	349.863	259.606	319.416	648.774	676.995	595.604	554.91
ENSG00000197568.14	HHLA3	protein_coding	189.336	219.359	281.969	189.72	420.572	383.789	434.782	464.355
ENSG00000236901.6	MIR600HG	lncRNA	1389.77	1514.22	1375.82	1488.82	3015.67	2749.7	2719.96	2663.99
ENSG00000175595.14	ERCC4	protein_coding	769.055	772.846	614.499	752.45	1443.71	1493.44	1410.94	1275.13
ENSG00000196421.8	C20orf204	protein_coding	57.5816	52.7572	45.6985	51.4496	122.588	75.0892	111.267	89.5015
ENSG00000031003.10	FAM13B	protein_coding	3074.27	2843.33	2522.17	2969.07	5542.87	5765.18	5418.41	5301.65
ENSG00000161533.12	ACOX1	protein_coding	2163.7	2262.08	1992.26	2078.35	4087.84	4264.59	4106.58	3944.39
ENSG00000227398.4	KIF9-AS1	lncRNA	54.6537	44.4271	42.7816	63.2401	97.1275	108.462	99.1115	90.5545
ENSG00000037042.9	TUBG2	protein_coding	553.369	610.873	648.53	650.623	1195.71	1075.09	1213.65	1265.66
ENSG00000232611.1	AL683813.1	lncRNA	107.355	80.5241	86.5355	100.755	184.825	196.662	160.822	182.162
ENSG00000134324.11	LPIN1	protein_coding	1193.6	1131.97	1034.54	1161.9	2217.9	2271.75	2167.36	2064.85
ENSG00000170946.15	DNAJC24	protein_coding	687.075	696.95	661.17	682.778	1303.21	1405.24	1288.45	1266.71
ENSG00000130158.14	DOCK6	protein_coding	1041.35	943.15	937.305	981.829	1975.56	1775.92	1913.04	1859.53
ENSG00000072818.12	ACAP1	protein_coding	49.7739	59.2361	54.4493	49.3058	113.158	96.5433	86.9563	114.773
ENSG00000173681.16	BCLAF3	protein_coding	438.205	412.802	353.92	416.956	778.906	917.757	741.466	692.847
ENSG00000006740.17	ARHGAP44	protein_coding	179.576	184.187	172.099	186.505	354.563	324.195	327.255	386.436
ENSG00000120306.11	CYSTM1	protein_coding	425.518	430.388	520.185	426.603	837.371	870.081	840.578	928.71
ENSG00000056586.16	RC3H2	protein_coding	3484.17	3371.83	2598.01	3404.25	6402.87	6584.01	6140.24	5644.91
ENSG00000114796.16	KLHL24	protein_coding	2832.23	2723.01	1978.65	2652.87	5002.54	5455.29	4648.89	4519.3
ENSG00000197265.9	GTF2E2	protein_coding	788.575	872.807	948.973	852.133	1664.37	1744.93	1605.42	1654.2
ENSG00000087076.9	HSD17B14	protein_coding	429.422	470.187	528.936	442.681	862.832	896.303	890.133	953.981
ENSG00000146376.11	ARHGAP18	protein_coding	207.879	232.317	214.88	226.164	412.085	468.414	447.872	368.536
ENSG00000130589.16	HELZ2	protein_coding	841.276	895.946	827.435	804.971	1620.99	1561.38	1682.09	1619.45
ENSG00000084676.15	NCOA1	protein_coding	3415.86	3164.51	2583.42	3371.02	6166.18	6308.69	5798.02	5838.66
ENSG00000183111.12	ARHGEF37	protein_coding	214.711	220.284	206.129	219.732	411.142	421.93	421.691	401.177
ENSG00000176454.14	LPCAT4	protein_coding	381.6	403.546	439.483	437.321	824.17	665.076	848.058	852.897
ENSG00000121101.15	TEX14	protein_coding	52.7018	47.2038	56.3939	45.0184	97.1275	100.119	100.047	90.5545
ENSG00000066933.16	MYO9A	protein_coding	1831.87	1674.35	1150.24	1746.07	3249.53	3424.31	2821.87	2811.4
ENSG00000197256.10	KANK2	protein_coding	2167.6	2141.76	1982.54	2143.73	4020.89	4076.27	3874.7	4238.16
ENSG00000180530.11	NRIP1	protein_coding	1063.79	949.629	748.678	1030.06	1883.14	1904.64	1861.61	1634.19
ENSG00000166140.17	ZFYVE19	protein_coding	628.517	654.374	766.179	716.006	1297.55	1158.52	1429.64	1417.28
ENSG00000182985.17	CADM1	protein_coding	5981.65	5059.14	4877.1	5556.55	10165.4	10650.7	10454.4	9896.76
ENSG00000283196.2	AC006453.2	transcribed_unprocessed_pseudogene	187.384	202.699	207.102	213.301	385.681	357.568	363.72	446.455
ENSG00000116005.12	PCYOX1	protein_coding	1710.86	1646.58	1571.25	1746.07	3201.44	3396.89	3027.58	3171.51
ENSG00000103005.11	USB1	protein_coding	535.801	492.4	561.994	513.424	990.135	915.373	1026.65	1098.24
ENSG00000249565.2	SERBP1P5	processed_pseudogene	94.668	76.8219	85.5631	78.2462	153.707	143.027	151.472	194.797
ENSG00000197712.12	FAM114A1	protein_coding	445.037	427.611	380.173	433.034	817.569	804.527	797.567	810.779
ENSG00000146950.13	SHROOM2	protein_coding	505.547	466.485	428.788	521.999	974.104	874.849	891.068	940.293
ENSG00000182255.7	KCNA4	protein_coding	394.287	324.873	280.025	338.71	678.95	668.652	617.109	598.081
ENSG00000103855.18	CD276	protein_coding	3678.39	3605.07	3895.07	3715.09	7065.79	6563.75	7138.83	7755.04
ENSG00000119547.6	ONECUT2	protein_coding	2540.42	2166.75	1589.72	2551.04	4642.32	4497.01	3933.6	3866.47
ENSG00000139624.13	CERS5	protein_coding	2102.21	2044.57	2215.89	1964.73	3839.84	3972.58	4002.8	4125.49
ENSG00000213398.8	LCAT	protein_coding	40.0143	42.576	48.6154	56.8089	85.8117	83.4325	97.2415	91.6075
ENSG00000177570.14	SAMD12	protein_coding	362.081	401.695	293.637	386.944	766.647	730.63	672.275	589.657
ENSG00000008311.15	AASS	protein_coding	2796.12	2431.46	2136.16	2649.65	5010.08	5117.99	4661.98	4337.14
ENSG00000114270.17	COL7A1	protein_coding	728.065	706.206	822.573	717.078	1433.34	1470.79	1463.3	1314.09
ENSG00000184304.15	PRKD1	protein_coding	260.581	298.957	245.022	297.979	527.129	520.857	554.463	501.209
ENSG00000085832.17	EPS15	protein_coding	3642.28	3486.6	3062.77	3600.4	6433.05	7275.31	6142.11	6478.86
ENSG00000115318.12	LOXL3	protein_coding	245.942	261.935	282.942	278.685	512.984	481.524	506.778	539.115
ENSG00000104365.15	IKBKB	protein_coding	1303.88	1236.55	1202.75	1261.59	2395.18	2274.13	2491.81	2387.06
ENSG00000231064.7	AC234582.1	lncRNA	88.8122	77.7474	80.7016	88.9649	147.106	146.603	183.263	163.209
ENSG00000149761.9	NUDT22	protein_coding	331.826	343.384	417.12	338.71	690.266	576.876	744.271	714.959
ENSG00000261505.1	AL031714.1	lncRNA	109.307	111.068	105.009	118.977	240.461	213.349	225.338	166.368
ENSG00000183044.12	ABAT	protein_coding	613.878	584.957	491.988	582.023	1081.6	1162.09	1034.13	1054.01
ENSG00000184441.4	AP001062.1	lncRNA	119.067	125.877	130.289	120.049	260.264	194.278	287.049	199.009
ENSG00000148950.11	IMMP1L	protein_coding	209.831	231.391	214.88	230.451	403.598	410.011	445.067	429.607
ENSG00000058668.14	ATP2B4	protein_coding	11841.3	11957.4	8694.38	11698.3	22105.5	21305.1	20602.1	20114.7
ENSG00000103269.13	RHBDL1	protein_coding	64.4133	53.6827	64.1724	62.1682	102.785	95.3514	138.382	127.408
ENSG00000183020.13	AP2A2	protein_coding	2275.94	2163.04	2360.77	2233.77	4349.99	3927.28	4299.19	4613.01
ENSG00000178694.10	NSUN3	protein_coding	373.792	361.896	331.557	388.015	704.41	721.095	703.131	640.199
ENSG00000177738.4	AC025171.1	lncRNA	59.5335	50.906	65.1447	56.8089	116.93	116.805	107.527	101.084
ENSG00000155097.12	ATP6V1C1	protein_coding	3628.61	3503.26	3255.29	3538.23	6597.13	6996.41	6497.41	6392.52
ENSG00000119801.13	YPEL5	protein_coding	964.247	950.555	1002.45	1042.93	1842.59	1908.22	1928	1845.84
ENSG00000280279.1	AC240565.2	lncRNA	108.331	63.864	79.7293	69.6713	179.167	158.522	132.772	141.097
ENSG00000169122.11	FAM110B	protein_coding	390.383	360.97	407.397	376.225	707.239	746.125	755.491	707.589
ENSG00000240303.8	ACAD11	protein_coding	1442.47	1383.72	1419.57	1459.88	2645.07	2898.68	2623.65	2672.41
ENSG00000177943.14	MAMDC4	protein_coding	335.73	323.948	376.283	319.416	662.919	607.865	631.134	670.735
ENSG00000181619.11	GPR135	protein_coding	193.24	157.346	135.151	205.798	350.791	348.033	307.62	304.305
ENSG00000185070.11	FLRT2	protein_coding	890.074	1010.72	878.967	989.332	1833.16	1926.1	1708.27	1686.84
ENSG00000181472.5	ZBTB2	protein_coding	1159.44	1177.32	1165.8	1236.93	2151.89	2462.45	2224.4	2156.46
ENSG00000213963.6	AC019080.1	lncRNA	274.244	277.669	198.351	271.182	495.067	502.978	474.052	466.461
ENSG00000115556.14	PLCD4	protein_coding	462.604	462.782	501.711	435.177	878.863	817.638	949.974	885.539
ENSG00000101844.18	ATG4A	protein_coding	319.138	333.203	335.446	347.285	613.884	624.552	672.275	620.193
ENSG00000052795.13	FNIP2	protein_coding	852.988	842.264	659.225	896.08	1599.3	1700.83	1502.57	1360.42
ENSG00000230409.3	TCEA1P2	processed_pseudogene	137.61	121.249	120.566	140.414	227.26	274.135	214.118	271.663
ENSG00000147255.19	IGSF1	protein_coding	28.3028	32.3948	26.2523	38.5872	52.8072	57.2108	67.321	60.0187
ENSG00000170835.14	CEL	protein_coding	97.5959	94.4076	138.068	97.5398	228.203	176.4	193.548	211.645
ENSG00000256664.1	AC025423.2	processed_pseudogene	344.513	335.98	319.89	344.069	622.371	635.279	617.109	673.894
ENSG00000203865.10	ATP1A1-AS1	lncRNA	78.0767	59.2361	79.7293	65.3838	123.531	107.27	148.667	154.785
ENSG00000134780.10	DAGLA	protein_coding	674.387	660.853	637.834	695.641	1287.18	1232.42	1262.27	1271.97
ENSG00000235288.3	AC099329.1	lncRNA	406.975	424.834	406.425	454.471	763.818	854.587	740.531	849.738
ENSG00000013288.9	MAN2B2	protein_coding	449.917	422.057	447.262	489.843	855.288	789.033	863.953	915.022
ENSG00000164074.15	ABHD18	protein_coding	409.903	323.948	281.969	330.135	701.581	678.187	594.669	574.916
ENSG00000143622.11	RIT1	protein_coding	1412.21	1346.7	1264.97	1369.84	2488.54	2618.59	2584.38	2515.52
ENSG00000161642.17	ZNF385A	protein_coding	602.166	676.588	714.647	708.503	1301.32	1158.52	1309.02	1339.36
ENSG00000203930.12	LINC00632	lncRNA	104.428	91.6309	70.9785	127.552	202.742	208.581	165.497	168.473
ENSG00000266338.6	NBPF15	protein_coding	1131.14	1003.31	1027.73	1059	2085.88	2011.91	1979.42	1903.75
ENSG00000111424.11	VDR	protein_coding	49.7739	35.1715	37.92	36.4434	72.6099	82.2406	77.6062	69.4953
ENSG00000185499.16	MUC1	protein_coding	32.2066	28.6925	25.28	27.8685	54.6932	59.5946	51.4258	50.542
ENSG00000197217.13	ENTPD4	protein_coding	2582.39	2637.86	2312.15	2642.15	4823.37	5035.74	4760.16	4584.58
ENSG00000204282.4	TNRC6C-AS1	lncRNA	97.5959	73.1196	61.2554	65.3838	130.132	145.411	156.147	130.567
ENSG00000169126.16	ARMC4	protein_coding	99.5478	73.1196	88.4801	81.4618	165.965	148.987	188.873	141.097
ENSG00000136044.12	APPL2	protein_coding	1518.59	1471.65	1404.99	1459.88	2776.15	2808.1	2822.81	2629.24
ENSG00000137843.12	PAK6	protein_coding	37.0864	38.8737	45.6985	24.6529	66.952	64.3622	82.2812	63.1776
ENSG00000230267.7	HERC2P4	transcribed_unprocessed_pseudogene	271.317	261.009	215.852	308.697	549.761	498.211	493.687	446.455
ENSG00000102287.19	GABRE	protein_coding	80.0286	70.3429	78.757	69.6713	165.965	138.259	137.447	121.09
ENSG00000188735.13	TMEM120B	protein_coding	7112.79	7397.11	7310.79	7272.61	14224	13097.7	13806.4	13680
ENSG00000128011.4	LRFN1	protein_coding	1235.56	1163.43	1298.03	1131.89	2286.74	1974.97	2270.21	2560.8
ENSG00000107807.13	TLX1	protein_coding	78.0767	75.8963	89.4524	90.0367	165.965	129.916	173.913	155.838
ENSG00000144036.15	EXOC6B	protein_coding	1975.34	2043.65	1781.27	2053.69	3924.71	3785.45	3678.35	3401.06
ENSG00000129657.16	SEC14L1	protein_coding	3424.64	3347.77	2653.43	3488.92	6186.93	5903.44	6158	6063.99
ENSG00000184232.9	OAF	protein_coding	362.081	326.724	368.505	345.141	636.515	582.835	725.571	692.847
ENSG00000203879.12	GDI1	protein_coding	7098.15	7305.48	7869.87	7160.06	13839.3	12942.8	14447.8	14182.3
ENSG00000280007.1	AC008079.1	lncRNA	57.5816	48.1294	35.0031	43.9465	96.1845	94.1595	95.3714	62.1246
ENSG00000151694.14	ADAM17	protein_coding	2015.35	2008.48	1629.59	2035.47	3616.35	3802.14	3510.98	3531.63
ENSG00000163644.15	PPM1K	protein_coding	658.772	634.012	568.8	640.976	1194.76	1199.04	1182.79	1128.77
ENSG00000118454.13	ANKRD13C	protein_coding	1031.59	1027.38	927.582	1039.71	1957.64	1985.69	1855.07	1771.08
ENSG00000107937.19	GTPBP4	protein_coding	5555.16	5554.31	5672.45	5666.95	10321.9	10733	10710.6	10427.5
ENSG00000279716.1	AC006128.1	TEC	231.302	255.456	203.212	215.445	502.611	362.335	465.637	368.536
ENSG00000278932.4	CR381653.1	lncRNA	38.0624	36.097	36.9477	43.9465	92.4126	79.8568	58.9059	60.0187
ENSG00000147606.9	SLC26A7	protein_coding	224.47	184.187	160.431	177.93	379.08	368.295	344.085	312.729
ENSG00000155265.11	GOLGA7B	protein_coding	95.6439	56.4594	62.2277	75.0306	134.847	135.876	137.447	134.779
ENSG00000169379.16	ARL13B	protein_coding	394.287	373.928	315.028	331.207	669.52	728.246	668.535	593.869
ENSG00000135482.7	ZC3H10	protein_coding	699.762	659.002	682.561	633.473	1253.23	1263.41	1269.75	1237.23
ENSG00000168811.7	IL12A	protein_coding	51.7258	35.1715	23.3354	21.4373	66.952	66.746	63.581	51.595
ENSG00000138756.17	BMP2K	protein_coding	673.411	598.84	526.991	670.988	1296.61	1221.69	1126.69	987.676
ENSG00000164086.10	DUSP7	protein_coding	2216.4	2266.71	2275.2	2220.91	4299.07	3963.04	4356.23	4226.58
ENSG00000196505.11	GDAP2	protein_coding	479.196	531.274	377.256	495.202	889.236	988.079	868.628	788.666
ENSG00000135679.25	MDM2	protein_coding	4394.74	4552.85	3894.1	4286.39	8262.44	8786.63	7644.67	7422.31
ENSG00000261215.1	AL162231.4	lncRNA	79.0527	69.4173	65.1447	75.0306	147.106	126.341	139.317	127.408
ENSG00000109046.15	WSB1	protein_coding	28005.1	25305.9	23365.5	26486.9	48620.3	52071.4	46946.1	45743.7
ENSG00000005812.11	FBXL3	protein_coding	1493.22	1442.96	1296.09	1307.68	2529.09	2742.54	2736.79	2379.69
ENSG00000083444.17	PLOD1	protein_coding	4098.05	3937.35	4535.82	4304.61	8078.56	7097.72	8020.55	8417.36
ENSG00000156931.15	VPS8	protein_coding	1464.91	1487.38	1403.04	1527.41	2763.89	2849.81	2815.33	2589.23
ENSG00000069667.16	RORA	protein_coding	818.829	656.225	455.04	769.6	1356.01	1475.56	1162.22	1061.38
ENSG00000115468.12	EFHD1	protein_coding	432.35	430.388	491.988	435.177	850.573	760.427	830.292	908.704
ENSG00000185245.8	GP1BA	protein_coding	88.8122	87.9286	57.3662	93.2523	181.053	160.905	147.732	122.143
ENSG00000100503.23	NIN	protein_coding	1583.98	1477.2	1210.52	1546.7	2865.73	2939.21	2645.15	2433.39
ENSG00000167566.17	NCKAP5L	protein_coding	1603.5	1560.5	1603.34	1710.7	3155.23	2899.87	3010.75	3040.95
ENSG00000140450.9	ARRDC4	protein_coding	205.927	199.922	209.046	204.726	392.282	395.708	398.316	345.371
ENSG00000255585.3	AL590627.1	transcribed_processed_pseudogene	46.846	38.8737	37.92	42.8746	99.0135	78.6649	74.8011	57.9128
ENSG00000196776.16	CD47	protein_coding	4271.77	3812.4	3581.98	4066.66	7367.55	7949.92	7347.34	6718.93
ENSG00000111254.8	AKAP3	protein_coding	67.3411	78.673	57.3662	60.0245	122.588	114.422	126.227	129.514
ENSG00000126790.12	L3HYPDH	protein_coding	348.417	287.851	247.939	327.991	564.848	592.37	566.618	538.062
ENSG00000117480.16	FAAH	protein_coding	85.8844	79.5986	88.4801	84.6774	135.79	144.219	161.757	190.586
ENSG00000172671.20	ZFAND4	protein_coding	561.176	560.892	465.736	540.22	976.933	985.695	1044.41	964.511
ENSG00000214176.9	PLEKHM1P1	transcribed_unprocessed_pseudogene	977.911	875.584	753.539	932.523	1732.26	1659.11	1635.34	1576.28
ENSG00000116260.17	QSOX1	protein_coding	1819.19	1892.78	2085.6	1816.81	3596.55	3197.85	3620.37	3792.76
ENSG00000117114.19	ADGRL2	protein_coding	1332.18	1355.95	1151.21	1381.63	2496.08	2497.01	2517.99	2228.06
ENSG00000116016.14	EPAS1	protein_coding	983.766	944.076	903.275	974.326	1741.69	2007.15	1610.09	1745.81
ENSG00000151414.15	NEK7	protein_coding	2325.71	2337.98	1904.75	2254.13	4085.96	4494.63	4136.5	3744.32
ENSG00000260279.4	AC137932.1	lncRNA	105.404	108.291	66.117	125.408	226.317	228.843	150.537	150.573
ENSG00000148110.16	MFSD14B	protein_coding	1637.66	1667.87	1514.86	1492.04	3054.33	2817.63	3035.06	2860.89
ENSG00000132205.11	EMILIN2	protein_coding	236.182	204.55	253.773	204.726	405.484	420.738	380.551	471.726
ENSG00000259994.1	AL353796.1	lncRNA	93.692	106.44	94.3139	70.7431	181.996	185.935	157.082	158.997
ENSG00000130653.16	PNPLA7	protein_coding	105.404	86.0775	95.2862	100.755	192.369	160.905	183.263	184.268
ENSG00000170385.10	SLC30A1	protein_coding	1594.72	1385.57	1366.09	1435.23	2760.12	2723.47	2843.38	2444.97
ENSG00000129675.16	ARHGEF6	protein_coding	40.9903	43.5015	33.0585	32.156	71.6669	58.4027	80.4112	68.4423
ENSG00000189079.17	ARID2	protein_coding	2209.57	2292.62	1689.87	2202.68	4197.23	4228.83	3694.24	3518.99
ENSG00000141232.5	TOB1	protein_coding	1502	1442.03	1503.19	1478.1	2690.34	2743.74	2791.02	2808.24
ENSG00000121104.8	FAM117A	protein_coding	1189.69	1131.97	1237.75	1209.06	2241.48	2069.12	2240.29	2320.72
ENSG00000284879.1	AC133644.3	lncRNA	50.7498	37.9481	38.8923	50.3777	73.5529	88.2	82.2812	87.3956
ENSG00000075539.14	FRYL	protein_coding	2907.38	2925.71	2019.48	2872.6	5304.29	5234.79	4826.54	4590.9
ENSG00000257181.1	AC025423.4	lncRNA	291.812	287.851	280.025	317.272	528.072	541.119	535.763	584.392
ENSG00000155970.12	MICU3	protein_coding	237.158	179.56	170.154	214.373	399.826	386.173	388.031	314.835
ENSG00000206127.11	GOLGA8O	protein_coding	174.697	177.708	117.649	167.211	316.843	307.508	299.204	262.187
ENSG00000094975.14	SUCO	protein_coding	4368.39	3849.42	3275.71	4011.99	7093.14	7823.58	7110.78	6814.75
ENSG00000197448.14	GSTK1	protein_coding	501.643	558.115	575.607	510.208	1010.88	928.484	1021.04	1029.79
ENSG00000106992.19	AK1	protein_coding	488.955	594.212	726.314	570.233	1109.89	967.816	1152.87	1190.9
ENSG00000187699.10	C2orf88	protein_coding	64.4133	65.7151	45.6985	68.5994	101.842	140.643	123.422	89.5015
ENSG00000105971.15	CAV2	protein_coding	120.043	140.686	148.763	151.133	223.488	284.862	260.869	273.769
ENSG00000169992.10	NLGN2	protein_coding	2617.52	2516.61	2790.53	2650.72	5098.72	4393.31	5060.3	5087.9
ENSG00000165995.20	CACNB2	protein_coding	2500.41	2587.88	2344.24	2499.59	4556.51	4761.61	4528.27	4589.85
ENSG00000104497.14	SNX16	protein_coding	1118.45	1056.99	995.644	1080.44	1919.92	2253.87	1959.79	1756.34
ENSG00000121989.15	ACVR2A	protein_coding	703.666	620.128	637.834	584.167	1157.04	1205	1191.21	1168.78
ENSG00000142627.13	EPHA2	protein_coding	4964.7	4336.27	4808.07	4900.57	8823.52	8266.96	8827.47	9315.53
ENSG00000247595.4	SPTY2D1OS	protein_coding	36.1105	36.097	27.2246	36.4434	62.2371	51.2514	70.1261	67.3894
ENSG00000090989.18	EXOC1	protein_coding	1227.76	1260.62	1186.22	1254.08	2327.29	2364.71	2255.25	2183.84
ENSG00000121406.9	ZNF549	protein_coding	638.277	557.19	503.656	587.382	1090.09	1094.16	1060.31	989.782
ENSG00000156017.13	CARNMT1	protein_coding	779.791	750.633	639.779	765.312	1406.93	1417.16	1344.55	1267.76
ENSG00000168769.13	TET2	protein_coding	2617.52	2489.77	1603.34	2566.05	4571.59	4572.1	4144.92	3888.58
ENSG00000234678.2	ELF3-AS1	lncRNA	165.913	158.272	160.431	157.564	326.273	326.578	273.024	264.293
ENSG00000270362.1	HMGN3-AS1	lncRNA	48.7979	61.0873	49.5877	49.3058	83.9257	106.078	107.527	90.5545
ENSG00000055609.18	KMT2C	protein_coding	3347.54	2998.83	1900.86	3153.43	5747.5	5610.24	5049.08	4674.09
ENSG00000181690.8	PLAG1	protein_coding	392.335	344.31	283.914	420.171	699.695	743.741	623.654	593.869
ENSG00000110218.9	PANX1	protein_coding	1680.6	1517	1288.31	1509.19	2820.47	2845.05	2618.04	2791.39
ENSG00000091513.16	TF	protein_coding	36.1105	31.4692	35.0031	28.9404	55.6362	64.3622	57.0359	67.3894
ENSG00000140691.16	ARMC5	protein_coding	651.94	685.843	837.158	718.15	1304.15	1169.25	1314.63	1547.85
ENSG00000139278.10	GLIPR1	protein_coding	51.7258	51.8316	51.5324	64.3119	88.6407	110.846	95.3714	110.561
ENSG00000179083.6	FAM133A	protein_coding	102.476	95.3331	83.6185	100.755	190.483	183.551	184.198	146.361
ENSG00000186577.14	SMIM29	protein_coding	182.504	149.016	196.406	167.211	296.098	286.054	341.28	356.953
ENSG00000282393.1	AC016588.2	lncRNA	284.004	264.711	261.551	289.404	541.274	508.938	450.677	525.427
ENSG00000168300.14	PCMTD1	protein_coding	1476.63	1410.56	1288.31	1505.97	2597.93	2899.87	2625.52	2339.68
ENSG00000163291.14	PAQR3	protein_coding	1760.63	1740.99	1319.42	1687.12	3002.47	3286.05	2918.18	2775.6
ENSG00000105649.10	RAB3A	protein_coding	363.057	393.365	464.763	346.213	699.695	667.46	688.17	829.732
ENSG00000107186.16	MPDZ	protein_coding	2929.83	2885.91	2097.27	2911.19	5247.72	5235.98	4777.92	4642.5
ENSG00000089692.9	LAG3	protein_coding	65.3892	65.7151	86.5355	77.1743	125.417	140.643	138.382	137.938
ENSG00000263786.1	AC022211.1	lncRNA	49.7739	46.2782	17.5016	25.7248	72.6099	72.7054	50.4908	63.1776
ENSG00000135951.15	TSGA10	protein_coding	86.8603	68.4918	86.5355	78.2462	144.277	169.249	152.407	123.196
ENSG00000157110.16	RBPMS	protein_coding	474.316	548.86	527.964	488.771	994.85	882	890.133	982.411
ENSG00000272983.1	AL117339.4	lncRNA	108.331	108.291	75.8401	95.3961	190.483	240.762	152.407	132.673
ENSG00000226015.2	CCT8P1	processed_pseudogene	42.9422	36.097	35.9754	48.234	78.2678	77.473	71.0611	72.6542
ENSG00000106780.9	MEGF9	protein_coding	1901.17	1679.9	1430.27	1839.32	3142.03	3419.54	3059.37	2963.03
ENSG00000275325.4	PDCD6IPP1	transcribed_unprocessed_pseudogene	129.802	122.175	104.037	129.696	217.83	264.6	210.378	201.115
ENSG00000156959.9	LHFPL4	protein_coding	329.874	298.957	371.422	291.547	593.138	555.422	613.369	608.61
ENSG00000204248.10	COL11A2	protein_coding	108.331	125.877	123.483	98.6116	218.773	207.389	210.378	202.168
ENSG00000137575.12	SDCBP	protein_coding	2762.94	2657.3	2554.25	2546.75	4806.4	4946.35	4953.7	4595.11
ENSG00000183775.11	KCTD16	protein_coding	36.1105	32.3948	32.0862	40.7309	66.009	72.7054	60.7759	60.0187
ENSG00000064393.16	HIPK2	protein_coding	3982.89	3783.71	2346.18	3869.44	6946.98	6561.37	6138.37	5990.28
ENSG00000118420.17	UBE3D	protein_coding	271.317	261.009	253.773	252.96	460.177	505.362	482.467	456.984
ENSG00000147799.11	ARHGAP39	protein_coding	870.555	772.846	839.102	833.912	1577.62	1383.79	1520.33	1585.76
ENSG00000186395.8	KRT10	protein_coding	422.59	387.812	419.065	426.603	698.752	717.519	769.517	844.473
ENSG00000205583.13	STAG3L1	transcribed_unprocessed_pseudogene	95.6439	93.482	103.065	99.6835	207.457	151.37	179.523	176.897
ENSG00000137693.14	YAP1	protein_coding	6109.5	5712.58	4891.68	5722.69	10304.9	11159.7	9729.76	9833.59
ENSG00000285725.1	AC004967.2	lncRNA	71.245	69.4173	49.5877	71.815	132.961	120.381	105.657	120.037
ENSG00000068971.14	PPP2R5B	protein_coding	459.677	464.633	546.437	426.603	843.972	817.638	900.419	904.492
ENSG00000279159.1	AC003681.1	lncRNA	273.268	245.275	159.459	258.32	480.923	493.443	417.951	315.888
ENSG00000163359.15	COL6A3	protein_coding	38.0624	23.1391	26.2523	45.0184	56.5791	65.5541	48.6207	70.5483
ENSG00000244151.1	AC010973.2	lncRNA	66.3652	93.482	78.757	53.5933	140.505	115.614	150.537	127.408
ENSG00000111790.14	FGFR1OP2	protein_coding	1228.73	1206.94	1186.22	1261.59	2202.81	2463.64	2095.37	2144.88
ENSG00000225793.3	AL080250.1	lncRNA	89.7882	125.877	79.7293	107.187	160.308	193.087	192.613	189.533
ENSG00000138463.9	SLC49A4	protein_coding	446.989	400.769	420.037	410.525	784.564	773.538	738.661	762.342
ENSG00000133874.2	RNF122	protein_coding	417.71	434.09	460.874	424.459	797.766	753.276	820.942	792.878
ENSG00000198482.13	ZNF808	protein_coding	619.734	556.264	403.508	537.005	1040.11	1067.94	901.354	848.685
ENSG00000172380.6	GNG12	protein_coding	2738.54	2829.45	2330.62	2763.27	4881.84	5204.99	4795.69	4537.2
ENSG00000162407.9	PLPP3	protein_coding	537.753	549.785	541.576	521.999	991.078	994.038	935.014	998.205
ENSG00000169299.14	PGM2	protein_coding	910.569	973.694	827.435	949.673	1654.94	1711.56	1712.95	1583.65
ENSG00000138767.13	CNOT6L	protein_coding	889.098	889.468	690.339	934.667	1613.45	1656.73	1506.31	1416.23
[truncated: 13,224 more rows]
