# Supplementary material for: Identification and Functional Characterization of Novel MYC-Regulated Long Noncoding RNAs in Group 3 Medulloblastoma
Source: Cancers (Basel). 2021 Jul 30;13(15):3853. doi: 10.3390/cancers13153853 (PMC8345409; doi:10.3390/cancers13153853)
Supplement: Supplementary file 1 [file cancers-13-03853-s001.zip › Supplementary Materials/Dataset S2.xlsx]

## Sheet: DE FDR<0.001 & logFC>2
Dataset S2
Gene_ID	Gene_name	Gene_type	OMO_1 (CPM)	OMO_2 (CPM)	OMO_3 (CPM)	OMO_4 (CPM)	OMO+DOX_1 (CPM)	OMO+DOX_2 (CPM)	OMO+DOX_3 (CPM)	OMO+DOX_4 (CPM)	log2FC_OMO+DOXvsOMO	PValue_OMO+DOXvsOMO	FDR_OMO+DOXvsOMO
ENSG00000125675.18	GRIA3	protein_coding	0	0	0	0	8000.29	7979.72	7776.51	7704.5	15.9386	2.02345e-14	2.67835e-12
ENSG00000183117.19	CSMD1	protein_coding	0	0	0	0	2274.48	2078.66	2032.72	2024.84	14.0356	7.09549e-13	3.56461e-11
ENSG00000235023.1	AP001626.1	lncRNA	0	0	0	0	1771.87	1740.16	1817.67	1706.85	13.7783	3.02665e-13	1.90379e-11
ENSG00000231976.8	FAM238B	transcribed_unprocessed_pseudogene	0	0	0	0	1704.92	1377.83	1856	1556.27	13.6642	4.38106e-11	8.18265e-10
ENSG00000105664.11	COMP	protein_coding	0.975959	0.925565	1.94462	2.14373	12197.5	11752.1	13656.8	14196	12.982	3.5494e-17	9.06217e-14
ENSG00000162951.11	LRRTM1	protein_coding	0.975959	0	0	0	2547	2350.41	2607.75	2598.7	12.7331	1.7392e-16	1.27714e-13
ENSG00000060566.14	CREB3L3	protein_coding	0	0	1.94462	0	3697.45	3188.31	3946.69	3926.48	12.5465	3.54954e-15	7.61002e-13
ENSG00000091482.8	SMPX	protein_coding	0	0	0	0	604.454	655.541	598.409	567.545	12.2413	1.81476e-11	4.11638e-10
ENSG00000096006.11	CRISP3	protein_coding	0	0	0	0	554.476	556.614	638.615	546.486	12.1634	3.34127e-11	6.59673e-10
ENSG00000131096.10	PYY	protein_coding	3.90383	2.77669	1.94462	1.07187	10149.4	8112.02	11091.1	11121.4	11.9354	2.59152e-15	6.16378e-13
ENSG00000286892.1	AC084212.1	lncRNA	0	0	0.972309	0	1379.59	1258.64	1409.07	1291.98	11.8133	1.69215e-15	5.06331e-13
ENSG00000086967.10	MYBPC2	protein_coding	0	0	0	0	417.743	364.719	465.637	379.065	11.6679	2.42219e-10	3.08283e-09
ENSG00000160179.18	ABCG1	protein_coding	0	0	0	0	349.848	377.83	378.681	382.224	11.5371	4.97487e-11	9.01517e-10
ENSG00000198734.11	F5	protein_coding	6.83171	3.70226	3.88923	6.43119	14207	14685.3	14489.9	14069.6	11.4066	1.11728e-18	1.70073e-14
ENSG00000162594.16	IL23R	protein_coding	0	0	0	0	345.133	307.508	289.854	310.623	11.2895	1.58735e-10	2.1986e-09
ENSG00000064300.9	NGFR	protein_coding	1.95192	1.85113	3.88923	3.2156	6705.57	6112.02	7307.13	7190.66	11.2366	5.95334e-17	9.06217e-14
ENSG00000234296.1	AL390961.1	lncRNA	0	0	0	0	324.387	290.822	307.62	254.816	11.2009	3.99003e-10	4.63635e-09
ENSG00000285336.1	AC108734.4	lncRNA	0	0	0	0	256.492	241.954	244.039	220.068	10.9094	2.60533e-10	3.27484e-09
ENSG00000175267.15	VWA3A	protein_coding	0.975959	1.85113	0	0	1275.86	1336.11	1597	1446.77	10.679	2.37404e-14	2.93802e-12
ENSG00000281880.2	PAUPAR	lncRNA	0	0	0	0	176.338	203.814	193.548	184.268	10.5629	5.00401e-10	5.51165e-09
ENSG00000285108.1	AC103718.1	lncRNA	0	0.925565	0	0	518.642	486.292	530.153	449.614	10.3861	1.44124e-13	1.08071e-11
ENSG00000150361.12	KLHL1	protein_coding	3.90383	0.925565	0	2.14373	2149.06	2215.73	2243.1	2212.27	10.2216	1.20979e-15	4.09233e-13
ENSG00000106236.4	NPTX2	protein_coding	6.83171	14.809	11.6677	17.1499	14261.7	13170.4	15197.7	15676.5	10.1681	1.58623e-16	1.27714e-13
ENSG00000112175.8	BMP5	protein_coding	0	0	0	0	125.417	139.451	146.797	111.614	10.0303	4.33103e-09	3.27669e-08
ENSG00000250423.2	KIAA1210	protein_coding	0	0	0.972309	0	382.852	370.678	394.576	380.118	10.0086	2.02054e-13	1.39803e-11
ENSG00000227110.7	LMCD1-AS1	lncRNA	1.95192	0	0.972309	0	826.998	895.111	945.299	839.208	9.98875	4.19052e-14	4.42973e-12
ENSG00000154764.6	WNT7A	protein_coding	0	0	0	0	103.728	112.038	111.267	163.209	9.93412	4.24117e-08	2.21142e-07
ENSG00000143119.14	CD53	protein_coding	0	0	0	0	100.899	115.614	127.162	110.561	9.82616	3.87336e-09	2.9808e-08
ENSG00000160190.14	SLC37A1	protein_coding	0	1.85113	0	0	541.274	450.535	544.178	522.268	9.70614	9.64314e-13	4.43468e-11
ENSG00000170412.18	GPRC5C	protein_coding	0	0	0	0	97.1275	78.6649	115.942	113.72	9.66799	2.50746e-08	1.40999e-07
ENSG00000259590.1	LINC02244	lncRNA	0	0	0	0	75.4389	110.846	99.1115	122.143	9.66408	5.08275e-08	2.57127e-07
ENSG00000123095.6	BHLHE41	protein_coding	0.975959	0.925565	0	0	489.41	492.251	503.038	469.62	9.62976	6.67349e-14	6.19414e-12
ENSG00000104055.16	TGM5	protein_coding	0	0	0	0	103.728	97.7352	101.917	84.2367	9.59944	5.47357e-09	3.94543e-08
ENSG00000225431.1	LINC01671	lncRNA	0	0	0	0	96.1845	88.2	96.3064	96.8722	9.56161	2.93422e-09	2.36822e-08
ENSG00000182162.11	P2RY8	protein_coding	0	0	0	1.07187	277.238	240.762	305.75	290.617	9.55429	2.79559e-12	9.85058e-11
ENSG00000182162.11_PAR_Y	P2RY8	protein_coding	0	0	0	1.07187	277.238	240.762	305.75	290.617	9.55429	2.79559e-12	9.85058e-11
ENSG00000236354.1	LINC00437	lncRNA	0	0	0	0	81.0968	97.7352	98.1765	91.6075	9.52338	5.92373e-09	4.1979e-08
ENSG00000156427.8	FGF18	protein_coding	6.83171	4.62782	7.77847	7.50306	4946.9	4595.94	5241.69	5113.17	9.52227	2.0814e-17	7.92078e-14
ENSG00000160191.18	PDE9A	protein_coding	12.6875	8.33008	14.5846	11.7905	8638.69	7920.12	9044.39	8864.86	9.49645	2.05944e-17	7.92078e-14
ENSG00000286893.1	AC015660.5	lncRNA	0	0	0	0	94.2986	87.0081	77.6062	102.137	9.49434	1.06084e-08	6.80491e-08
ENSG00000179776.19	CDH5	protein_coding	0	0	0	0	93.3556	72.7054	99.1115	89.5015	9.47589	1.3714e-08	8.49975e-08
ENSG00000196581.11	AJAP1	protein_coding	2.92788	1.85113	3.88923	2.14373	1948.21	1671.03	1881.25	1849	9.34337	2.72075e-16	1.80066e-13
ENSG00000229314.5	ORM1	protein_coding	0	0	0	0	77.3248	71.5135	85.0863	86.3427	9.32535	8.48032e-09	5.65182e-08
ENSG00000185960.14	SHOX	protein_coding	0	0	0	0	77.3248	83.4325	72.9311	71.6012	9.25126	7.68594e-09	5.21592e-08
ENSG00000185960.14_PAR_Y	SHOX	protein_coding	0	0	0	0	77.3248	83.4325	72.9311	71.6012	9.25126	7.68594e-09	5.21592e-08
ENSG00000231811.3	AL159166.1	lncRNA	0	0	0	0	74.4959	104.887	71.0611	47.3832	9.20893	8.18435e-07	2.82756e-06
ENSG00000234423.2	LINC01250	lncRNA	0	0	0	0	79.2108	71.5135	84.1513	56.8598	9.1932	4.92243e-08	2.50935e-07
ENSG00000163673.7	DCLK3	protein_coding	1.95192	7.40452	5.83385	3.2156	2711.08	2793.8	2607.75	2816.67	9.15387	3.15978e-16	1.92392e-13
ENSG00000185304.15	RGPD2	protein_coding	0	2.77669	0	0	463.949	338.497	539.503	306.411	8.90502	3.74461e-10	4.41863e-09
ENSG00000167037.18	SGSM1	protein_coding	0	0	0	0	63.18	47.6757	50.4908	72.6542	8.87357	1.40627e-07	6.15948e-07
ENSG00000087128.10	TMPRSS11E	protein_coding	0	0	0	0	65.066	50.0595	58.9059	55.8068	8.85105	3.16062e-08	1.72194e-07
ENSG00000187627.15	RGPD1	protein_coding	25.3749	15.7346	13.6123	31.0841	8437.84	8219.29	8374.92	7057.99	8.5572	2.67655e-15	6.26806e-13
ENSG00000007372.23	PAX6	protein_coding	11.7115	4.62782	7.77847	5.35933	2615.84	2427.88	2588.12	2494.46	8.39886	3.53863e-16	1.995e-13
ENSG00000141485.16	SLC13A5	protein_coding	0	0.925565	0	1.07187	173.509	199.046	174.848	185.321	8.21241	6.78248e-12	1.95245e-10
ENSG00000273062.1	AL449106.1	lncRNA	50.7498	44.4271	34.0308	34.2997	11206.4	10778.3	11121.1	12103.8	8.1011	7.66407e-17	1.06057e-13
ENSG00000198914.4	POU3F3	protein_coding	4.87979	15.7346	16.5292	8.57493	3226.9	2892.72	3140.71	3223.11	8.06257	5.09437e-15	1.04793e-12
ENSG00000140015.20	KCNH5	protein_coding	1.95192	0	0.972309	1.07187	301.755	288.438	240.299	208.486	7.87177	2.47992e-11	5.23475e-10
ENSG00000139117.14	CPNE8	protein_coding	0	0	0.972309	0	75.4389	92.9676	84.1513	91.6075	7.85513	1.73708e-10	2.34291e-09
ENSG00000173210.19	ABLIM3	protein_coding	5.85575	5.55339	7.77847	9.64679	1613.45	1668.65	1712.01	1604.71	7.82826	1.44747e-16	1.27714e-13
ENSG00000215246.5	AC116351.1	lncRNA	0.975959	0	0	0	67.895	81.0487	86.9563	84.2367	7.75353	2.89161e-10	3.55255e-09
ENSG00000250686.2	KHDRBS2-OT	lncRNA	0	0.925565	1.94462	0	182.939	202.622	183.263	175.844	7.75308	1.96262e-11	4.38049e-10
ENSG00000177453.7	NIM1K	protein_coding	23.423	16.6602	13.6123	20.3654	3892.65	3933.24	3933.6	4060.21	7.73424	4.39983e-17	9.06217e-14
ENSG00000215861.6	AC245297.1	transcribed_unprocessed_pseudogene	1.95192	0	1.94462	1.07187	289.497	268.176	271.154	263.24	7.65575	1.92842e-12	7.28396e-11
ENSG00000141052.17	MYOCD	protein_coding	0.975959	3.70226	2.91693	1.07187	434.716	563.765	394.576	466.461	7.6333	2.89999e-12	1.01247e-10
ENSG00000196639.6	HRH1	protein_coding	0	0	0.972309	0	89.5836	76.2811	72.9311	52.648	7.62273	2.9218e-09	2.36195e-08
ENSG00000260469.3	INSYN1-AS1	lncRNA	0.975959	0	0	0	72.6099	71.5135	78.5412	68.4423	7.6197	2.23621e-10	2.87454e-09
ENSG00000158022.6	TRIM63	protein_coding	0	0	0	1.07187	59.4081	79.8568	70.1261	74.7601	7.57668	6.82542e-10	7.02479e-09
ENSG00000214249.3	CTAGE11P	processed_pseudogene	0	1.85113	0.972309	1.07187	181.996	220.5	192.613	194.797	7.47523	7.06675e-12	2.01442e-10
ENSG00000163395.16	IGFN1	protein_coding	0.975959	4.62782	4.86154	3.2156	610.112	759.235	532.958	622.299	7.46481	1.57793e-12	6.23877e-11
ENSG00000162645.13	GBP2	protein_coding	3.90383	6.47895	1.94462	7.50306	838.314	887.96	957.454	870.797	7.46099	4.0509e-14	4.37324e-12
ENSG00000286839.1	AC093240.1	lncRNA	0	0	0.972309	0	69.7809	56.0189	60.7759	62.1246	7.39523	6.1963e-10	6.51832e-09
ENSG00000119121.22	TRPM6	protein_coding	15.6153	13.8835	16.5292	16.078	2399.9	2348.03	2185.13	2164.88	7.18598	5.50375e-17	9.06217e-14
ENSG00000108001.13	EBF3	protein_coding	47.822	42.576	41.8093	50.3777	5781.45	6426.68	5521.26	6034.51	7.02386	5.71938e-17	9.06217e-14
ENSG00000088881.20	EBF4	protein_coding	26.3509	19.4369	24.3077	23.581	2986.44	2622.16	3411.87	2988.3	6.99856	3.14804e-15	6.94485e-13
ENSG00000143631.10	FLG	protein_coding	2.92788	2.77669	1.94462	1.07187	306.47	290.822	295.464	261.134	6.94862	3.53583e-13	2.13589e-11
ENSG00000249852.1	AC145676.1	TEC	0.975959	0	0	1.07187	75.4389	70.3216	84.1513	68.4423	6.92313	3.95149e-10	4.59508e-09
ENSG00000165194.15	PCDH19	protein_coding	13.6634	6.47895	12.64	13.9343	1522.92	1369.48	1454.88	1267.76	6.90859	1.39337e-14	2.00093e-12
ENSG00000145075.13	CCDC39	lncRNA	0	0	0	7.50306	216.887	272.943	243.104	150.573	6.89806	2.22998e-08	1.27564e-07
ENSG00000005108.16	THSD7A	protein_coding	0.975959	0	0	1.07187	66.009	83.4325	82.2812	47.3832	6.82178	8.79671e-09	5.82975e-08
ENSG00000104368.18	PLAT	protein_coding	44.8941	54.6083	59.3108	52.5214	5735.24	5421.92	6324.43	5876.57	6.78429	1.18621e-16	1.17697e-13
ENSG00000140678.16	ITGAX	protein_coding	7.80767	3.70226	1.94462	7.50306	541.274	595.946	611.499	533.85	6.75245	6.90177e-13	3.50196e-11
ENSG00000253819.2	LINC01151	lncRNA	2.92788	8.33008	3.88923	8.57493	744.959	709.176	634.875	480.149	6.73571	1.25338e-11	3.13284e-10
ENSG00000134531.10	EMP1	protein_coding	68.3171	73.1196	75.8401	78.2462	7048.82	7992.83	7774.64	7543.4	6.68179	1.81679e-17	7.92078e-14
ENSG00000177706.9	FAM20C	protein_coding	249.845	271.19	248.911	239.026	25060.8	22754.4	24409.5	27287.4	6.62179	5.63797e-17	9.06217e-14
ENSG00000244414.6	CFHR1	protein_coding	0.975959	0.925565	1.94462	1.07187	114.101	121.573	141.187	140.044	6.57773	9.73838e-12	2.57838e-10
ENSG00000101134.12	DOK5	protein_coding	26.3509	28.6925	32.0862	23.581	2452.71	2663.88	2754.55	2632.4	6.55629	1.23713e-16	1.17697e-13
ENSG00000170271.11	FAXDC2	protein_coding	23.423	44.4271	16.5292	31.0841	2568.69	2961.85	2561	2861.94	6.55436	1.093e-13	8.99335e-12
ENSG00000176845.13	METRNL	protein_coding	4.87979	1.85113	5.83385	4.28746	364.935	369.487	406.731	436.978	6.51782	7.7631e-13	3.79968e-11
ENSG00000188404.10	SELL	protein_coding	17.5673	24.9902	23.3354	25.7248	1931.23	2066.74	2273.02	2115.4	6.5106	9.20391e-16	3.50255e-13
ENSG00000233673.7	ANAPC1P1	transcribed_unprocessed_pseudogene	5.85575	9.25565	3.88923	6.43119	632.743	611.441	603.084	491.732	6.48822	4.3883e-13	2.50223e-11
ENSG00000167244.21	IGF2	protein_coding	0.975959	0	0.972309	0	49.9782	51.2514	57.0359	61.0716	6.47748	1.34558e-09	1.2406e-08
ENSG00000150630.4	VEGFC	protein_coding	6.83171	3.70226	2.91693	2.14373	361.164	342.073	356.24	379.065	6.47044	6.6811e-13	3.41274e-11
ENSG00000185038.14	MROH2A	protein_coding	0.975959	0.925565	0.972309	0	67.895	79.8568	63.581	91.6075	6.45237	6.2784e-10	6.58623e-09
ENSG00000082074.18	FYB1	protein_coding	1.95192	2.77669	0	2.14373	152.764	153.754	159.887	158.997	6.40526	3.64847e-11	7.12013e-10
ENSG00000223715.3	LINC01208	lncRNA	1.95192	0.925565	1.94462	0	105.614	117.997	107.527	109.508	6.34544	7.25332e-11	1.20404e-09
ENSG00000189337.17	KAZN	protein_coding	2.92788	0	1.94462	2.14373	147.106	160.905	135.577	153.732	6.33551	8.1985e-11	1.32089e-09
ENSG00000178538.10	CA8	protein_coding	0	1.85113	0.972309	1.07187	110.329	70.3216	100.047	72.6542	6.32817	2.61103e-09	2.14838e-08
ENSG00000101333.16	PLCB4	protein_coding	3.90383	4.62782	1.94462	1.07187	241.404	253.873	248.714	240.075	6.3231	2.67105e-12	9.56676e-11
ENSG00000183662.11	TAFA1	protein_coding	2.92788	0	2.91693	1.07187	147.106	144.219	121.552	168.473	6.29753	3.54213e-10	4.21896e-09
ENSG00000115896.16	PLCL1	protein_coding	119.067	85.1519	95.2862	117.905	7823.95	8520.84	7609.14	7534.98	6.24083	1.05963e-15	3.8404e-13
ENSG00000187398.12	LUZP2	protein_coding	7.80767	1.85113	3.88923	4.28746	355.506	362.335	331.93	296.934	6.20835	5.13633e-12	1.59888e-10
ENSG00000111319.13	SCNN1A	protein_coding	0	4.62782	0.972309	0	118.816	102.503	120.617	128.461	6.20489	3.72919e-09	2.88005e-08
ENSG00000105246.6	EBI3	protein_coding	1.95192	1.85113	4.86154	3.2156	226.317	197.854	225.338	240.075	6.17772	3.67206e-12	1.21778e-10
ENSG00000058866.15	DGKG	protein_coding	8.78363	9.25565	7.77847	9.64679	649.717	676.995	617.109	613.875	6.15383	4.71322e-15	9.82804e-13
ENSG00000136999.5	CCN3	protein_coding	24.399	15.7346	26.2523	26.7966	1591.76	1600.71	1664.32	1603.66	6.11782	1.71848e-15	5.06331e-13
ENSG00000118946.12	PCDH17	protein_coding	1.95192	1.85113	0.972309	3.2156	149.935	129.916	163.627	130.567	6.10404	1.90066e-11	4.27355e-10
ENSG00000168016.14	TRANK1	protein_coding	12.6875	8.33008	5.83385	10.7187	689.323	601.906	646.095	612.822	6.07362	1.09134e-13	8.99335e-12
ENSG00000230067.3	HSPD1P6	transcribed_processed_pseudogene	4.87979	8.33008	6.80616	6.43119	427.173	449.343	465.637	450.667	6.05077	4.14484e-14	4.41208e-12
ENSG00000169291.10	SHE	protein_coding	2.92788	1.85113	1.94462	1.07187	132.018	160.905	122.487	113.72	5.97974	5.2232e-11	9.33187e-10
ENSG00000113361.13	CDH6	protein_coding	6.83171	9.25565	9.72309	8.57493	535.616	562.573	546.983	542.274	5.96885	8.7027e-15	1.40928e-12
ENSG00000234409.7	CCDC188	protein_coding	2.92788	1.85113	0.972309	4.28746	165.022	153.754	153.342	152.679	5.91813	1.21845e-11	3.06453e-10
ENSG00000240859.3	AC093627.4	lncRNA	2.92788	2.77669	4.86154	1.07187	166.908	179.976	202.898	164.262	5.86134	2.05913e-11	4.56246e-10
ENSG00000259341.2	AC015660.1	lncRNA	2.92788	1.85113	1.94462	3.2156	164.08	151.37	131.837	149.52	5.85146	5.80328e-12	1.7458e-10
ENSG00000254319.6	AC246817.2	lncRNA	15.6153	18.5113	13.6123	9.64679	876.977	886.768	828.422	751.813	5.83781	6.79342e-14	6.22949e-12
ENSG00000125787.11	GNRH2	protein_coding	0.975959	5.55339	1.94462	3.2156	172.566	147.795	210.378	163.209	5.82349	1.82164e-10	2.43624e-09
ENSG00000273110.1	AL162591.2	lncRNA	5.85575	7.40452	8.75078	3.2156	374.365	337.305	359.98	387.489	5.80893	9.57708e-13	4.43468e-11
ENSG00000010932.17	FMO1	protein_coding	0.975959	2.77669	3.88923	0	124.474	119.189	112.202	109.508	5.79986	5.2878e-10	5.76169e-09
ENSG00000186998.16	EMID1	protein_coding	26.3509	25.9158	30.1416	27.8685	1471.06	1529.2	1550.25	1615.24	5.79974	1.76192e-16	1.27714e-13
ENSG00000112232.9	KHDRBS2	protein_coding	80.0286	61.0873	69.0339	83.6055	4085.96	3997.61	4094.43	3838.04	5.77246	2.86911e-16	1.81973e-13
ENSG00000167588.13	GPD1	protein_coding	98.5718	121.249	116.677	122.193	6008.7	5582.82	6343.14	6118.75	5.71195	2.08568e-16	1.4431e-13
ENSG00000077063.11	CTTNBP2	protein_coding	27.3268	18.5113	22.3631	23.581	1234.37	1206.19	1168.77	1145.62	5.69149	1.80731e-15	5.06331e-13
ENSG00000152208.13	GRID2	protein_coding	38.0624	48.1294	36.9477	53.5933	2188.67	2272.94	1996.25	2028	5.58553	4.33418e-15	9.16317e-13
ENSG00000087494.16	PTHLH	protein_coding	3.90383	2.77669	1.94462	2.14373	149.935	129.916	126.227	133.726	5.57803	8.92498e-12	2.42168e-10
ENSG00000287586.1	Z98886.1	lncRNA	0.975959	1.85113	0.972309	2.14373	83.9257	84.6243	69.191	67.3894	5.57455	1.67205e-10	2.28473e-09
ENSG00000285807.1	AL353768.2	lncRNA	0.975959	1.85113	4.86154	3.2156	122.588	137.068	146.797	121.09	5.54316	1.05234e-10	1.6067e-09
ENSG00000120341.18	SEC16B	protein_coding	0	0.925565	3.88923	2.14373	100.899	66.746	86.9563	72.6542	5.47972	9.88302e-09	6.41806e-08
ENSG00000175161.13	CADM2	protein_coding	24.399	17.5857	15.5569	13.9343	861.889	833.133	815.332	692.847	5.4705	2.58656e-13	1.69709e-11
ENSG00000286696.1	AC090826.3	lncRNA	0.975959	3.70226	2.91693	0	114.101	84.6243	97.2415	71.6012	5.46637	8.14631e-09	5.46029e-08
ENSG00000152578.13	GRIA4	protein_coding	2.92788	0	0	2.14373	59.4081	70.3216	53.2958	55.8068	5.45749	2.53416e-08	1.42238e-07
ENSG00000165617.14	DACT1	protein_coding	1.95192	0	1.94462	3.2156	82.0398	64.3622	81.3462	93.7134	5.44895	3.42693e-09	2.68613e-08
ENSG00000152910.19	CNTNAP4	protein_coding	2.92788	4.62782	4.86154	1.07187	143.334	148.987	164.562	163.209	5.44432	3.69482e-11	7.18295e-10
ENSG00000178573.7	MAF	protein_coding	0.975959	2.77669	0	2.14373	73.5529	52.4433	75.7361	73.7071	5.43778	6.13901e-09	4.32229e-08
ENSG00000171587.15	DSCAM	protein_coding	6.83171	4.62782	5.83385	5.35933	238.575	240.762	232.818	253.763	5.38455	3.65984e-13	2.20198e-11
ENSG00000134121.10	CHL1	protein_coding	6.83171	5.55339	1.94462	5.35933	226.317	225.268	187.003	204.274	5.38433	2.13009e-11	4.69237e-10
ENSG00000116194.13	ANGPTL1	protein_coding	5.85575	5.55339	1.94462	3.2156	204.628	169.249	182.328	158.997	5.38015	3.97307e-11	7.5787e-10
ENSG00000153253.18	SCN3A	protein_coding	25.3749	39.7993	22.3631	22.5092	1274.92	1133.49	1140.72	1055.07	5.36878	2.50401e-13	1.66445e-11
ENSG00000081985.11	IL12RB2	protein_coding	8.78363	12.9579	2.91693	10.7187	429.058	336.114	370.266	325.364	5.34887	6.2474e-11	1.07943e-09
ENSG00000153993.13	SEMA3D	protein_coding	0.975959	1.85113	1.94462	6.43119	121.645	133.492	94.4364	111.614	5.34328	1.44485e-09	1.3107e-08
ENSG00000165899.11	OTOGL	protein_coding	0.975959	4.62782	0.972309	5.35933	114.101	119.189	147.732	114.773	5.33554	1.07348e-09	1.02641e-08
ENSG00000108018.15	SORCS1	protein_coding	77.1007	58.3106	73.8954	75.0306	2935.51	2995.23	2798.5	2724.01	5.33338	6.58149e-16	3.13073e-13
ENSG00000246662.6	LINC00535	lncRNA	3.90383	3.70226	3.88923	1.07187	134.847	122.765	133.707	123.196	5.27942	2.97281e-11	6.03792e-10
ENSG00000138623.10	SEMA7A	protein_coding	54.6537	47.2038	53.477	56.8089	2069.85	1868.89	2161.75	2076.44	5.2694	7.58949e-16	3.41341e-13
ENSG00000152785.7	BMP3	protein_coding	17.5673	9.25565	10.6954	8.57493	446.032	435.041	453.482	452.772	5.25836	8.64773e-13	4.15255e-11
ENSG00000162630.6	B3GALT2	protein_coding	3.90383	3.70226	0	1.07187	93.3556	101.311	81.3462	80.0249	5.25013	5.24575e-09	3.82794e-08
ENSG00000144339.12	TMEFF2	protein_coding	22.447	21.288	34.0308	23.581	1005.22	938.019	993.92	936.081	5.25008	3.25901e-14	3.67471e-12
ENSG00000179163.11	FUCA1	protein_coding	529.946	502.582	592.136	564.873	18892.7	19663.8	20258.9	19984.1	5.16987	9.35277e-17	1.17697e-13
ENSG00000154654.15	NCAM2	protein_coding	29.2788	35.1715	23.3354	38.5872	1204.19	1121.57	1101.45	1049.8	5.14598	4.36352e-14	4.51847e-12
ENSG00000198576.4	ARC	protein_coding	5.85575	3.70226	3.88923	3.2156	154.65	148.987	144.927	154.785	5.13204	4.15617e-12	1.3319e-10
ENSG00000009950.16	MLXIPL	protein_coding	117.115	104.589	123.483	120.049	4202.89	3661.49	4302	4064.42	5.12554	7.84846e-16	3.41341e-13
ENSG00000228824.7	MIR4500HG	lncRNA	16.5913	21.288	19.4462	15.0061	655.375	680.57	591.864	614.928	5.11749	5.34298e-14	5.21352e-12
ENSG00000205403.13	CFI	protein_coding	8.78363	19.4369	31.1139	10.7187	660.09	587.603	576.904	622.299	5.10333	6.46673e-11	1.11139e-09
ENSG00000236279.7	CLEC2L	protein_coding	3.90383	0.925565	1.94462	6.43119	127.303	98.9271	112.202	115.826	5.0981	9.24251e-10	9.05338e-09
ENSG00000229214.2	LINC00242	lncRNA	3.90383	5.55339	3.88923	4.28746	153.707	154.946	156.147	156.891	5.09521	1.76697e-12	6.80934e-11
ENSG00000035720.8	STAP1	protein_coding	0.975959	1.85113	1.94462	1.07187	56.5791	46.4838	56.1008	52.648	5.05732	3.87034e-10	4.52143e-09
ENSG00000267702.1	AP005131.6	lncRNA	5.85575	1.85113	3.88923	2.14373	110.329	115.614	122.487	125.302	5.05438	9.66045e-11	1.49747e-09
ENSG00000079689.14	SCGN	protein_coding	1.95192	6.47895	10.6954	8.57493	223.488	207.389	244.974	242.181	5.03431	1.46241e-10	2.06501e-09
ENSG00000060140.9	STYK1	protein_coding	3.90383	1.85113	1.94462	1.07187	80.1538	65.5541	80.4112	69.4953	4.99036	4.53433e-10	5.1165e-09
ENSG00000163239.12	TDRD10	protein_coding	7.80767	3.70226	5.83385	7.50306	212.172	193.087	201.963	189.533	4.9895	6.10307e-12	1.8039e-10
ENSG00000175967.4	FO393415.1	lncRNA	1.95192	2.77669	0.972309	1.07187	69.7809	50.0595	57.9709	54.7539	4.98746	1.44444e-09	1.3107e-08
ENSG00000080493.17	SLC4A4	protein_coding	9.75959	4.62782	5.83385	6.43119	209.343	220.5	227.208	190.586	4.96973	9.21757e-12	2.47897e-10
ENSG00000273036.3	AL390726.4	transcribed_processed_pseudogene	3.90383	0	0	4.28746	67.895	48.8676	72.9311	64.2305	4.93332	1.66208e-07	7.08889e-07
ENSG00000100122.7	CRYBB1	protein_coding	1.95192	0	10.6954	8.57493	176.338	147.795	161.757	158.997	4.93004	2.81644e-08	1.56068e-07
ENSG00000265107.3	GJA5	protein_coding	0.975959	3.70226	2.91693	0	57.5221	54.827	70.1261	68.4423	4.9139	1.49037e-08	9.10367e-08
ENSG00000146242.8	TPBG	protein_coding	499.691	442.42	456.985	426.603	13267.8	13090.6	13989.7	13802.2	4.88957	1.19666e-16	1.17697e-13
ENSG00000180440.4	SERTM1	protein_coding	49.7739	52.7572	61.2554	49.3058	1540.84	1617.4	1620.38	1541.53	4.8851	7.66369e-16	3.41341e-13
ENSG00000173926.6	MARCH3	protein_coding	43.9181	28.6925	38.8923	46.0902	1194.76	1189.51	1128.56	1107.71	4.87795	3.77135e-14	4.13003e-12
ENSG00000173805.15	HAP1	protein_coding	19.5192	23.1391	18.4739	17.1499	547.875	518.473	610.564	600.187	4.84813	1.25362e-13	9.88312e-12
ENSG00000273384.1	AL137796.1	lncRNA	7.80767	1.85113	1.94462	4.28746	106.557	119.189	119.682	117.931	4.83416	7.26252e-10	7.41598e-09
ENSG00000163032.12	VSNL1	protein_coding	16.5913	20.3624	15.5569	21.4373	558.248	543.503	559.138	439.084	4.82176	9.3352e-13	4.42154e-11
ENSG00000088386.17	SLC15A1	protein_coding	3.90383	0	4.86154	1.07187	73.5529	61.9784	84.1513	69.4953	4.81478	3.14612e-08	1.7165e-07
ENSG00000148053.16	NTRK2	protein_coding	2.92788	1.85113	0.972309	7.50306	85.8117	102.503	95.3714	88.4486	4.80431	3.50658e-09	2.73729e-08
ENSG00000101638.13	ST8SIA5	protein_coding	3.90383	8.33008	18.4739	5.35933	276.295	241.954	258.064	231.651	4.77543	9.59116e-10	9.31696e-09
ENSG00000066032.18	CTNNA2	protein_coding	0.975959	1.85113	1.94462	3.2156	63.18	50.0595	51.4258	61.0716	4.75884	1.20951e-09	1.1309e-08
ENSG00000176635.17	HORMAD2	protein_coding	5.85575	2.77669	5.83385	6.43119	134.847	151.37	146.797	121.09	4.71002	5.95954e-11	1.03913e-09
ENSG00000085831.15	TTC39A	protein_coding	52.7018	57.385	63.2001	60.0245	1479.54	1529.2	1564.28	1435.18	4.68455	8.81335e-16	3.50255e-13
ENSG00000287069.1	AC061958.1	lncRNA	6.83171	3.70226	3.88923	4.28746	124.474	131.108	128.097	103.19	4.66627	6.9446e-11	1.17152e-09
ENSG00000169218.14	RSPO1	protein_coding	417.71	308.213	363.643	395.518	9153.56	8697.24	9392.22	9405.03	4.62677	7.79676e-15	1.31809e-12
ENSG00000135678.12	CPM	protein_coding	94.668	59.2361	74.8678	71.815	1842.59	1899.88	1834.5	1832.15	4.62289	2.70441e-14	3.23021e-12
ENSG00000116704.8	SLC35D1	protein_coding	852.988	985.726	786.598	885.361	21400.1	23361.1	20981.7	20707.5	4.62144	2.76339e-15	6.27826e-13
ENSG00000088538.13	DOCK3	protein_coding	12.6875	4.62782	8.75078	8.57493	176.338	231.227	212.248	235.863	4.61169	1.33802e-10	1.93606e-09
ENSG00000054598.9	FOXC1	protein_coding	45.8701	70.3429	77.7847	61.0963	1546.5	1468.41	1590.46	1617.35	4.60336	1.11128e-13	9.07448e-12
ENSG00000075461.6	CACNG4	protein_coding	18.5432	19.4369	24.3077	31.0841	611.055	528.008	560.073	543.327	4.59092	9.40704e-13	4.42154e-11
ENSG00000185634.12	SHC4	protein_coding	40.0143	37.9481	30.1416	46.0902	901.494	929.676	940.624	865.532	4.56104	4.87874e-14	4.95095e-12
ENSG00000044524.11	EPHA3	protein_coding	11.7115	8.33008	8.75078	15.0061	265.922	259.832	248.714	249.551	4.54612	4.28411e-12	1.36714e-10
ENSG00000144724.20	PTPRG	protein_coding	58.5575	25.9158	26.2523	37.5153	903.38	870.081	870.498	760.237	4.52208	3.12651e-11	6.28689e-10
ENSG00000196361.10	ELAVL3	protein_coding	41.9662	37.9481	43.7539	56.8089	996.736	1050.06	990.18	1065.59	4.51127	4.87363e-14	4.95095e-12
ENSG00000135333.14	EPHA7	protein_coding	141.514	187.89	140.985	121.121	3400.41	3551.84	3368.86	3185.2	4.50502	6.59675e-14	6.16047e-12
ENSG00000177875.5	CCDC184	protein_coding	13.6634	8.33008	3.88923	16.078	217.83	240.762	223.468	232.704	4.44796	4.12407e-10	4.7522e-09
ENSG00000205038.12	PKHD1L1	protein_coding	8.78363	5.55339	3.88923	3.2156	137.676	114.422	118.747	108.455	4.44123	3.5261e-10	4.20315e-09
ENSG00000213057.5	C1orf220	lncRNA	81.0046	74.9707	59.3108	78.2462	1649.28	1580.45	1590.46	1529.95	4.43452	7.0013e-15	1.25345e-12
ENSG00000274080.1	AC005089.1	lncRNA	1.95192	3.70226	0.972309	5.35933	70.7239	75.0892	65.451	54.7539	4.43411	6.69286e-09	4.65412e-08
ENSG00000184371.14	CSF1	protein_coding	61.4854	51.8316	50.56	55.737	1176.85	1059.59	1310.89	1202.48	4.43407	4.11078e-14	4.40664e-12
ENSG00000144355.15	DLX1	protein_coding	2.92788	1.85113	2.91693	3.2156	47.1493	65.5541	57.0359	75.8131	4.43376	4.11875e-09	3.13949e-08
ENSG00000169116.11	PARM1	protein_coding	221.543	271.19	212.936	242.242	4965.76	4945.16	5255.71	4962.6	4.40685	2.10737e-15	5.34639e-13
ENSG00000138675.16	FGF5	protein_coding	6.83171	2.77669	4.86154	6.43119	108.443	138.259	100.982	101.084	4.40119	6.3011e-10	6.6009e-09
ENSG00000198719.9	DLL1	protein_coding	18.5432	19.4369	19.4462	25.7248	389.453	411.203	426.366	487.52	4.36471	1.58604e-12	6.25458e-11
ENSG00000147509.14	RGS20	protein_coding	10.7355	3.70226	5.83385	11.7905	161.251	148.987	173.913	172.685	4.3602	4.0737e-10	4.71558e-09
ENSG00000107518.18	ATRNL1	protein_coding	429.422	448.899	414.203	435.177	8784.85	9557.78	8403.91	8412.09	4.34626	4.06122e-16	2.20785e-13
ENSG00000081803.16	CADPS2	protein_coding	51.7258	45.3527	37.92	40.7309	944.872	887.96	886.393	855.003	4.34046	3.68745e-14	4.06742e-12
ENSG00000154080.14	CHST9	protein_coding	5.85575	7.40452	2.91693	6.43119	118.816	112.038	128.097	102.137	4.32175	2.02923e-10	2.65598e-09
ENSG00000261054.1	AC036108.2	lncRNA	43.9181	57.385	18.4739	65.3838	975.99	1104.88	784.477	813.937	4.31442	1.0028e-09	9.67336e-09
ENSG00000140600.17	SH3GL3	protein_coding	17.5673	19.4369	18.4739	24.6529	395.111	414.778	353.435	427.501	4.30814	1.33605e-12	5.57186e-11
ENSG00000161405.17	IKZF3	protein_coding	5.85575	12.9579	8.75078	2.14373	169.737	143.027	128.097	160.05	4.28266	4.01529e-09	3.07139e-08
ENSG00000064989.13	CALCRL	protein_coding	11.7115	8.33008	4.86154	7.50306	189.54	171.632	150.537	115.826	4.25288	1.71036e-09	1.50928e-08
ENSG00000135744.8	AGT	protein_coding	38.0624	42.576	43.7539	45.0184	707.239	791.416	846.188	831.838	4.22614	7.94344e-14	7.13745e-12
ENSG00000150394.14	CDH8	protein_coding	25.3749	24.0647	21.3908	22.5092	454.519	429.081	434.782	431.713	4.22056	8.53883e-14	7.46825e-12
ENSG00000181381.13	DDX60L	protein_coding	73.1969	71.2685	49.5877	66.4557	1269.26	1297.97	1120.15	1076.12	4.1889	5.0286e-13	2.76779e-11
ENSG00000135111.16	TBX3	protein_coding	762.224	944.076	850.77	833.912	15725.2	15401.6	14830.3	15819.7	4.18654	1.91399e-15	5.17294e-13
ENSG00000125845.7	BMP2	protein_coding	60.5094	47.2038	47.6431	41.8028	930.727	878.425	910.704	873.956	4.182	7.39174e-14	6.73755e-12
ENSG00000150471.16	ADGRL3	protein_coding	28.3028	55.5339	34.0308	50.3777	830.77	705.6	792.892	703.377	4.16955	1.87609e-11	4.22453e-10
ENSG00000164120.14	HPGD	protein_coding	33.1826	28.6925	30.1416	37.5153	538.445	618.592	620.849	541.221	4.16218	3.69743e-13	2.21584e-11
ENSG00000068305.17	MEF2A	protein_coding	2919.09	2812.79	2463.83	2871.53	48196.9	51805.6	47332.3	46499.7	4.13046	2.17346e-15	5.42367e-13
ENSG00000158874.11	APOA2	protein_coding	1.95192	3.70226	4.86154	4.28746	67.895	54.827	57.9709	81.0779	4.10523	4.80049e-09	3.5647e-08
ENSG00000145242.13	EPHA5	protein_coding	12.6875	14.809	5.83385	12.8624	190.483	213.349	206.638	185.321	4.09023	1.27292e-10	1.8683e-09
ENSG00000167483.18	NIBAN3	protein_coding	10.7355	12.0323	6.80616	8.57493	172.566	184.743	164.562	134.779	4.0798	1.35739e-10	1.94743e-09
ENSG00000151617.17	EDNRA	protein_coding	19.5192	10.1812	9.72309	13.9343	200.856	244.338	252.454	206.38	4.0745	1.65572e-10	2.27058e-09
ENSG00000285330.1	AC126283.2	protein_coding	19.5192	1.85113	0	22.5092	132.961	231.227	162.692	186.374	4.04479	4.06606e-06	1.15151e-05
ENSG00000169093.16	ASMTL	protein_coding	600.215	596.989	633.945	587.382	10173.9	8128.7	11210.8	10183.2	4.03665	1.25958e-13	9.88312e-12
ENSG00000169093.16_PAR_Y	ASMTL	protein_coding	600.215	596.989	633.945	587.382	10173.9	8128.7	11210.8	10183.2	4.03665	1.25958e-13	9.88312e-12
ENSG00000226091.7	LINC00937	lncRNA	22.447	25.9158	13.6123	34.2997	406.427	381.405	416.081	371.695	4.03653	7.53601e-11	1.24014e-09
ENSG00000137033.11	IL33	protein_coding	31.2307	17.5857	14.5846	13.9343	325.33	315.851	326.32	304.305	4.02572	1.26228e-10	1.85583e-09
ENSG00000137857.17	DUOX1	protein_coding	14.6394	12.0323	13.6123	10.7187	206.514	187.127	234.689	206.38	4.01824	1.08807e-11	2.78362e-10
ENSG00000211459.2	MT-RNR1	Mt_rRNA	16632.3	16197.4	21887.6	15710.3	274328	290660	297505	271314	4.00885	3.82128e-13	2.24585e-11
ENSG00000142156.14	COL6A1	protein_coding	22.447	16.6602	18.4739	15.0061	270.637	280.095	285.179	335.894	3.99988	9.03528e-12	2.4429e-10
ENSG00000108771.13	DHX58	protein_coding	11.7115	7.40452	8.75078	11.7905	182.939	115.614	164.562	171.632	3.99897	7.87303e-10	7.89538e-09
ENSG00000164951.16	PDP1	protein_coding	1391.72	1271.73	1096.76	1204.78	19513.2	20764	19769.9	19229.1	3.99667	7.75682e-15	1.31809e-12
ENSG00000241690.3	AL035460.1	protein_coding	7.80767	8.33008	6.80616	3.2156	102.785	87.0081	133.707	103.19	3.98924	2.72329e-09	2.22731e-08
ENSG00000155846.17	PPARGC1B	protein_coding	935.944	823.752	658.253	871.427	13947.7	12572.1	13295.9	12021.6	3.97847	2.68764e-13	1.75585e-11
ENSG00000026652.15	AGPAT4	protein_coding	793.454	745.079	602.831	762.097	11735.5	11389.7	11256.6	10933.9	3.96428	2.31515e-14	2.9125e-12
ENSG00000130203.10	APOE	protein_coding	399.167	425.76	482.265	412.668	6148.27	5974.96	6896.66	7747.67	3.95938	1.78815e-13	1.2779e-11
ENSG00000164733.21	CTSB	protein_coding	3776.96	3923.47	4101.2	3765.46	61290.3	58816.3	58838.6	63002.8	3.95802	1.6422e-16	1.27714e-13
ENSG00000118257.16	NRP2	protein_coding	188.36	212.88	190.572	211.158	3217.47	3292.01	2956.51	3011.46	3.95709	2.01807e-15	5.29639e-13
ENSG00000117479.15	SLC19A2	protein_coding	1613.26	1391.12	1388.46	1548.85	23321	24286	21897.1	21345.6	3.93473	5.59182e-15	1.10544e-12
ENSG00000166863.12	TAC3	protein_coding	7.80767	3.70226	14.5846	19.2936	171.623	139.451	184.198	183.215	3.92086	1.64718e-08	9.89477e-08
ENSG00000112837.17	TBX18	protein_coding	450.893	500.73	392.813	466.262	6725.37	7214.52	6779.79	6468.33	3.9076	1.00478e-14	1.54493e-12
ENSG00000165300.7	SLITRK5	protein_coding	719.282	710.834	666.031	654.91	10594.4	9873.63	10223.4	9885.18	3.88189	3.31317e-16	1.93973e-13
ENSG00000145147.20	SLIT2	protein_coding	169.817	147.165	126.4	181.145	2250.91	2232.41	2287.98	2247.01	3.85497	6.1073e-14	5.88388e-12
ENSG00000116574.6	RHOU	protein_coding	241.062	153.644	168.209	219.732	2892.14	2767.57	2967.73	2648.19	3.85268	1.48867e-12	6.01073e-11
ENSG00000110002.16	VWA5A	protein_coding	99.5478	112.919	109.871	116.833	1579.5	1539.92	1624.12	1591.02	3.85013	1.68902e-15	5.06331e-13
ENSG00000205592.14	MUC19	protein_coding	29.2788	26.8414	10.6954	19.2936	369.65	342.073	275.829	261.134	3.84409	2.06762e-09	1.77115e-08
ENSG00000129244.9	ATP1B2	protein_coding	1862.13	1740.99	1851.28	1800.73	26544.1	24284.8	25963.5	27385.4	3.84389	4.4166e-16	2.31826e-13
ENSG00000115616.3	SLC9A2	protein_coding	16.5913	12.0323	9.72309	10.7187	185.768	187.127	165.497	171.632	3.83763	3.94283e-11	7.54939e-10
ENSG00000144893.12	MED12L	protein_coding	95.6439	53.6827	41.8093	86.8211	1073.12	1023.84	988.31	839.208	3.82631	3.40479e-10	4.08092e-09
ENSG00000197140.15	ADAM32	protein_coding	12.6875	8.33008	3.88923	15.0061	157.479	123.957	149.602	131.62	3.82221	4.493e-09	3.36411e-08
ENSG00000179292.5	TMEM151A	protein_coding	21.4711	10.1812	20.4185	13.9343	217.83	196.662	244.974	267.452	3.80491	4.96437e-10	5.47989e-09
ENSG00000267104.2	TBC1D3P1-DHX40P1	lncRNA	4.87979	5.55339	5.83385	5.35933	103.728	88.2	53.2958	62.1246	3.79491	5.65911e-08	2.81513e-07
ENSG00000225345.3	SNX18P3	transcribed_unprocessed_pseudogene	16.5913	24.9902	9.72309	13.9343	265.922	244.338	212.248	194.797	3.79177	1.2644e-09	1.17717e-08
ENSG00000171873.8	ADRA1D	protein_coding	220.567	207.326	287.803	254.032	3324.97	2998.8	3254.78	3656.93	3.77226	3.8983e-13	2.27356e-11
ENSG00000090382.6	LYZ	protein_coding	6.83171	9.25565	5.83385	7.50306	97.1275	117.997	87.8913	107.402	3.77017	3.80637e-10	4.45939e-09
ENSG00000138650.9	PCDH10	protein_coding	58.5575	41.6504	33.0585	41.8028	631.8	533.968	642.355	567.545	3.75999	1.58416e-11	3.72132e-10
ENSG00000106829.19	TLE4	protein_coding	104.428	85.1519	89.4524	91.1086	1272.09	1241.95	1239.83	1251.97	3.75642	7.14287e-15	1.25345e-12
ENSG00000167419.11	LPO	protein_coding	18.5432	19.4369	22.3631	33.2278	262.15	371.87	294.529	323.258	3.74431	2.65457e-10	3.33123e-09
ENSG00000123146.20	ADGRE5	protein_coding	22.447	14.809	22.3631	21.4373	258.378	262.216	283.309	273.769	3.73045	7.77749e-12	2.16433e-10
ENSG00000150051.14	MKX	protein_coding	35.1345	51.8316	39.8646	41.8028	547.875	584.027	530.153	560.174	3.71209	1.09098e-12	4.85581e-11
ENSG00000163377.16	TAFA4	protein_coding	235.206	246.2	243.077	224.02	2977.01	3259.83	3177.18	2978.82	3.70551	1.10921e-15	3.9266e-13
ENSG00000163406.11	SLC15A2	protein_coding	40.0143	37.9481	41.8093	60.0245	621.428	619.784	548.853	532.797	3.69725	9.13165e-12	2.46021e-10
ENSG00000144452.15	ABCA12	protein_coding	9.75959	11.1068	4.86154	10.7187	125.417	109.654	127.162	113.72	3.69358	4.927e-10	5.44917e-09
ENSG00000184226.15	PCDH9	protein_coding	258.629	320.245	235.299	297.979	3492.82	3855.77	3514.72	3247.33	3.66433	2.42217e-13	1.62424e-11
ENSG00000213062.5	Z99572.1	lncRNA	184.456	165.676	129.317	169.355	2132.09	2038.14	2158.95	1850.05	3.65626	3.17814e-13	1.9746e-11
ENSG00000251095.7	AC093866.1	lncRNA	9.75959	12.0323	6.80616	8.57493	122.588	106.078	134.642	109.508	3.64855	3.29162e-10	3.97394e-09
ENSG00000072952.18	MRVI1	protein_coding	9.75959	12.9579	11.6677	9.64679	154.65	150.178	135.577	120.037	3.64837	1.06747e-10	1.62328e-09
ENSG00000118276.11	B4GALT6	protein_coding	981.814	767.293	757.428	893.936	11026.3	11330.1	10501.1	9655.64	3.64462	2.27785e-13	1.54792e-11
ENSG00000286811.1	AL353138.1	lncRNA	2.92788	8.33008	5.83385	3.2156	64.123	65.5541	65.451	68.4423	3.64313	5.38803e-09	3.90369e-08
ENSG00000285188.1	AC008397.2	protein_coding	0	3.70226	12.64	13.9343	89.5836	98.9271	98.1765	82.1308	3.61663	1.63564e-06	5.18172e-06
ENSG00000172000.7	ZNF556	protein_coding	5.85575	7.40452	3.88923	2.14373	55.6362	70.3216	68.256	51.595	3.60934	2.16879e-08	1.2472e-07
ENSG00000143867.7	OSR1	protein_coding	278.148	308.213	340.308	311.913	3733.28	3513.7	3820.47	3992.82	3.60375	1.06398e-14	1.60356e-12
ENSG00000111181.12	SLC6A12	protein_coding	8.78363	0.925565	4.86154	5.35933	66.952	53.6351	61.7109	61.0716	3.5989	9.36887e-08	4.33079e-07
ENSG00000249679.2	AC106897.1	lncRNA	13.6634	24.0647	18.4739	21.4373	261.207	238.378	206.638	237.969	3.59447	8.88044e-11	1.40081e-09
ENSG00000213626.13	LBH	protein_coding	9.75959	9.25565	10.6954	11.7905	106.557	114.422	139.317	143.202	3.59131	3.06397e-10	3.73417e-09
ENSG00000168918.14	INPP5D	protein_coding	52.7018	74.9707	84.5908	68.5994	843.972	816.446	874.238	857.109	3.59062	1.69681e-12	6.63266e-11
ENSG00000231424.3	BX284613.2	lncRNA	11.7115	5.55339	9.72309	6.43119	115.987	100.119	98.1765	92.6604	3.58715	1.27965e-09	1.18918e-08
ENSG00000088836.14	SLC4A11	protein_coding	67.3411	69.4173	93.3416	90.0367	1005.22	862.93	1044.41	915.022	3.58314	2.68903e-12	9.60855e-11
ENSG00000117305.15	HMGCL	protein_coding	934.968	943.15	1066.62	971.11	11527.1	11655.5	11890.6	11660.5	3.57695	8.98373e-16	3.50255e-13
ENSG00000117308.15	GALE	protein_coding	410.879	436.866	566.856	495.202	5678.66	4753.27	6328.17	5672.29	3.55512	2.91949e-12	1.01694e-10
ENSG00000099139.13	PCSK5	protein_coding	98.5718	101.812	87.5078	82.5337	1100.46	1113.23	1101.45	1051.91	3.55418	3.04249e-14	3.48217e-12
ENSG00000161896.12	IP6K3	protein_coding	3.90383	5.55339	0.972309	6.43119	48.0923	46.4838	53.2958	52.648	3.54657	5.2613e-08	2.65015e-07
ENSG00000156687.11	UNC5D	protein_coding	44.8941	49.0549	33.0585	33.2278	491.296	486.292	458.157	418.025	3.52131	1.35668e-11	3.29895e-10
ENSG00000131398.14	KCNC3	protein_coding	12.6875	14.809	19.4462	10.7187	175.395	171.632	159.887	161.103	3.51493	1.03317e-10	1.58538e-09
ENSG00000144644.14	GADL1	protein_coding	4.87979	8.33008	10.6954	7.50306	86.7547	101.311	96.3064	73.7071	3.48591	3.01844e-09	2.42397e-08
ENSG00000149218.5	ENDOD1	protein_coding	173.721	161.974	139.04	180.073	1809.59	1873.65	1787.75	1853.21	3.48436	2.59926e-14	3.19081e-12
ENSG00000151229.13	SLC2A13	protein_coding	102.476	76.8219	61.2554	88.9649	910.924	997.614	937.819	811.832	3.47294	1.41538e-11	3.41017e-10
ENSG00000136002.19	ARHGEF4	protein_coding	26.3509	25.9158	30.1416	23.581	321.558	261.024	315.1	282.193	3.47038	1.06323e-11	2.73388e-10
ENSG00000173175.14	ADCY5	protein_coding	12.6875	10.1812	9.72309	10.7187	131.075	115.614	114.072	121.09	3.46257	5.81424e-11	1.0204e-09
ENSG00000089472.16	HEPH	protein_coding	14.6394	14.809	12.64	18.2217	178.224	150.178	173.913	163.209	3.46168	4.30248e-11	8.08548e-10
ENSG00000135773.13	CAPN9	protein_coding	6.83171	9.25565	7.77847	7.50306	82.9827	83.4325	93.5014	90.5545	3.45802	1.62663e-10	2.23875e-09
ENSG00000126709.15	IFI6	protein_coding	199.096	196.22	233.354	192.936	2218.85	1934.44	2326.31	2553.43	3.45787	7.39374e-13	3.67802e-11
ENSG00000088882.8	CPXM1	protein_coding	2275.94	2399.99	2662.18	2385.97	26569.6	23563.7	28768.5	27868.7	3.45677	5.28783e-14	5.20576e-12
ENSG00000082556.12	OPRK1	protein_coding	62.4614	64.7895	78.757	55.737	721.384	773.538	653.575	701.271	3.43791	1.80083e-12	6.90101e-11
ENSG00000262732.1	AC010401.1	lncRNA	5.85575	8.33008	5.83385	7.50306	73.5529	98.9271	63.581	68.4423	3.43351	7.96575e-09	5.36762e-08
ENSG00000110076.18	NRXN2	protein_coding	25.3749	16.6602	28.1969	30.0122	269.694	227.651	283.309	296.934	3.43125	2.14423e-10	2.77546e-09
ENSG00000007908.16	SELE	protein_coding	6.83171	3.70226	1.94462	6.43119	51.8642	51.2514	56.1008	46.3302	3.42566	2.77434e-08	1.54072e-07
ENSG00000050438.17	SLC4A8	protein_coding	198.12	149.016	140.012	153.277	1812.42	1719.9	1806.45	1540.48	3.42462	1.2197e-12	5.18612e-11
ENSG00000215305.10	VPS16	protein_coding	1721.59	1688.23	1965.04	1679.61	19054.9	16911.8	20875.1	18886.9	3.42414	8.12005e-14	7.18625e-12
ENSG00000179104.9	TMTC2	protein_coding	452.845	519.242	422.954	485.555	5237.34	4934.43	5165.95	4844.67	3.42341	1.31907e-14	1.93194e-12
ENSG00000196090.12	PTPRT	protein_coding	16.5913	16.6602	9.72309	18.2217	176.338	176.4	143.057	161.103	3.41584	3.76514e-10	4.43943e-09
ENSG00000253882.6	AC099548.2	transcribed_unprocessed_pseudogene	8.78363	1.85113	5.83385	9.64679	71.6669	71.5135	77.6062	56.8598	3.41438	7.84174e-08	3.72789e-07
ENSG00000183092.16	BEGAIN	protein_coding	32.2066	21.288	22.3631	32.156	269.694	274.135	291.724	301.146	3.39745	4.13958e-11	7.84717e-10
ENSG00000112218.9	GPR63	protein_coding	189.336	171.229	133.206	155.421	1839.77	1762.81	1632.53	1606.82	3.39539	6.4796e-13	3.35485e-11
ENSG00000198795.11	ZNF521	protein_coding	38.0624	39.7993	25.28	38.5872	388.51	384.981	401.121	314.835	3.39022	6.62386e-11	1.1291e-09
ENSG00000164659.15	KIAA1324L	protein_coding	198.12	163.825	138.068	162.924	1743.58	1820.02	1702.66	1690	3.38999	2.77182e-13	1.78783e-11
ENSG00000112137.17	PHACTR1	protein_coding	70.269	50.906	34.0308	50.3777	527.129	518.473	596.539	515.95	3.38963	1.46854e-10	2.07175e-09
ENSG00000280441.3	FP236383.3	lncRNA	10.7355	5.55339	6.80616	11.7905	63.18	91.7757	117.812	90.5545	3.3784	6.51832e-08	3.17104e-07
ENSG00000167034.10	NKX3-1	protein_coding	6.83171	6.47895	2.91693	8.57493	49.0353	63.1703	62.6459	84.2367	3.36502	8.14667e-08	3.84886e-07
ENSG00000132274.16	TRIM22	protein_coding	5.85575	1.85113	6.80616	12.8624	65.066	59.5946	78.5412	72.6542	3.35245	1.96315e-07	8.17817e-07
ENSG00000031081.11	ARHGAP31	protein_coding	126.875	81.4497	101.12	125.408	1121.21	1065.55	1156.61	1065.59	3.34684	5.19325e-12	1.6133e-10
ENSG00000125657.5	TNFSF9	protein_coding	172.745	186.964	257.662	235.81	2112.29	2040.52	2183.26	2290.19	3.34011	2.74961e-12	9.73361e-11
ENSG00000173166.18	RAPH1	protein_coding	1469.79	1344.85	980.087	1334.47	13901.5	13542.3	12308.5	11770	3.32836	7.1292e-12	2.02464e-10
ENSG00000138119.17	MYOF	protein_coding	13.6634	11.1068	7.77847	11.7905	106.557	122.765	123.422	95.8193	3.32539	9.23321e-10	9.05009e-09
ENSG00000036448.10	MYOM2	protein_coding	35.1345	26.8414	27.2246	31.0841	284.782	297.973	333.8	289.564	3.32339	1.05749e-11	2.72372e-10
ENSG00000128294.16	TPST2	protein_coding	578.743	529.423	609.637	558.442	5613.59	5208.57	5883.11	6036.62	3.3207	1.52629e-14	2.15122e-12
ENSG00000116717.13	GADD45A	protein_coding	1101.86	1074.58	1226.08	1057.93	10811.3	11110.8	11245.4	11280.4	3.3165	3.31019e-15	7.19823e-13
ENSG00000196104.11	SPOCK3	protein_coding	55.6296	64.7895	54.4493	45.0184	597.853	530.392	562.878	507.526	3.31373	4.38088e-12	1.3864e-10
ENSG00000061455.11	PRDM6	protein_coding	7.80767	3.70226	5.83385	7.50306	72.6099	71.5135	55.1658	49.4891	3.30862	2.84154e-08	1.57344e-07
ENSG00000165424.7	ZCCHC24	protein_coding	1815.28	1765.98	1630.56	1835.03	17575.4	17287.2	17136.9	17726.6	3.30672	1.18029e-15	4.08328e-13
ENSG00000266094.8	RASSF5	protein_coding	152.25	124.951	140.012	147.917	1383.36	1337.3	1419.35	1443.61	3.30582	2.79417e-14	3.24678e-12
ENSG00000041982.16	TNC	protein_coding	92.7161	58.3106	57.3662	90.0367	681.779	780.689	793.827	680.212	3.30313	1.0653e-10	1.6216e-09
ENSG00000177283.7	FZD8	protein_coding	70.269	73.1196	54.4493	60.0245	591.252	595.946	623.654	730.754	3.29555	7.54536e-12	2.12302e-10
ENSG00000164830.18	OXR1	protein_coding	4965.68	4860.14	4133.28	4881.28	45193.5	48785.3	47505.3	42651.2	3.28886	4.9686e-14	5.00875e-12
ENSG00000165125.20	TRPV6	protein_coding	6.83171	7.40452	6.80616	8.57493	64.123	77.473	78.5412	72.6542	3.28625	6.58188e-10	6.84354e-09
ENSG00000134198.10	TSPAN2	protein_coding	3.90383	6.47895	8.75078	5.35933	51.8642	88.2	59.8409	46.3302	3.28487	2.39735e-07	9.68227e-07
ENSG00000118523.6	CCN2	protein_coding	218.615	198.071	233.354	216.517	2131.15	1940.4	2211.31	2148.04	3.28293	2.1137e-14	2.72668e-12
ENSG00000018625.15	ATP1A2	protein_coding	130.778	121.249	124.455	158.636	1305.09	1305.12	1262.27	1319.36	3.28157	1.27675e-13	9.96652e-12
ENSG00000172260.15	NEGR1	protein_coding	9.75959	19.4369	14.5846	18.2217	153.707	144.219	153.342	150.573	3.27036	4.27155e-10	4.87418e-09
ENSG00000137501.17	SYTL2	protein_coding	98.5718	81.4497	62.2277	81.4618	836.428	839.092	750.816	696.006	3.26776	1.59623e-11	3.74388e-10
ENSG00000183508.5	TENT5C	protein_coding	129.802	118.472	127.372	132.911	1141.96	1368.29	1175.31	1208.8	3.26574	1.37743e-13	1.05363e-11
ENSG00000184486.10	POU3F2	protein_coding	344.513	358.193	316.973	331.207	3354.2	3230.03	3225.8	3159.93	3.26211	1.80828e-15	5.06331e-13
ENSG00000112367.10	FIG4	protein_coding	781.743	869.105	886.745	807.115	7818.29	8045.27	8240.28	7959.32	3.26035	2.36167e-15	5.70624e-13
ENSG00000158560.14	DYNC1I1	protein_coding	5.85575	4.62782	12.64	7.50306	73.5529	69.1297	66.386	87.3956	3.25867	2.42867e-08	1.37055e-07
ENSG00000170379.20	TCAF2	protein_coding	9.75959	7.40452	1.94462	8.57493	58.4651	67.9379	71.0611	69.4953	3.25148	6.45477e-08	3.14616e-07
ENSG00000274588.2	DGKK	protein_coding	207.879	169.378	144.874	186.505	1608.73	1834.32	1638.14	1657.36	3.24914	1.06095e-12	4.74995e-11
ENSG00000183715.13	OPCML	protein_coding	8.78363	5.55339	12.64	7.50306	90.5266	65.5541	82.2812	88.4486	3.23355	1.01464e-08	6.55832e-08
ENSG00000080224.17	EPHA6	protein_coding	42.9422	35.1715	30.1416	48.234	412.085	364.719	361.85	328.523	3.23227	8.08681e-11	1.31094e-09
ENSG00000140279.12	DUOX2	protein_coding	13.6634	8.33008	4.86154	6.43119	82.9827	79.8568	71.0611	82.1308	3.22066	1.36757e-08	8.4795e-08
ENSG00000231665.1	OGFOD1P1	processed_pseudogene	6.83171	4.62782	4.86154	6.43119	49.9782	58.4027	49.5557	56.8598	3.21284	3.19358e-09	2.53455e-08
ENSG00000182253.15	SYNM	protein_coding	1826.99	1733.58	1484.72	1750.36	15977.9	15984.5	15332.4	15357.4	3.20467	2.63766e-14	3.2112e-12
ENSG00000112379.9	ARFGEF3	protein_coding	186.408	191.592	120.566	195.08	1746.41	1851.01	1346.42	1436.24	3.20057	1.92434e-10	2.53613e-09
ENSG00000283486.2	FAM95C	protein_coding	54.6537	54.6083	52.5047	54.6652	518.642	485.1	567.554	415.919	3.19737	1.22203e-11	3.06453e-10
ENSG00000134259.3	NGF	protein_coding	11.7115	12.9579	7.77847	4.28746	75.4389	98.9271	84.1513	86.3427	3.18667	1.98364e-08	1.15468e-07
ENSG00000187942.12	LDLRAD2	protein_coding	19.5192	16.6602	14.5846	18.2217	146.163	137.068	160.822	185.321	3.18357	3.17354e-10	3.85228e-09
ENSG00000010379.16	SLC6A13	protein_coding	5.85575	9.25565	6.80616	5.35933	61.2941	64.3622	70.1261	57.9128	3.18292	2.92634e-09	2.36437e-08
ENSG00000260793.2	AC003102.1	lncRNA	23.423	26.8414	19.4462	27.8685	227.26	200.238	244.974	211.645	3.17764	7.09754e-11	1.18724e-09
ENSG00000152527.14	PLEKHH2	protein_coding	264.485	285.999	187.656	275.469	2389.53	2467.22	2203.83	2105.92	3.1763	7.83278e-12	2.17178e-10
ENSG00000150687.12	PRSS23	protein_coding	26.3509	27.7669	18.4739	26.7966	207.457	216.924	253.389	219.016	3.16862	1.05605e-10	1.61074e-09
ENSG00000180071.20	ANKRD18A	protein_coding	56.6056	62.0128	46.6708	77.1743	578.05	561.381	521.738	511.738	3.16662	2.831e-11	5.82345e-10
ENSG00000169252.5	ADRB2	protein_coding	13.6634	11.1068	15.5569	15.0061	120.702	114.422	143.992	116.878	3.16091	3.64347e-10	4.31267e-09
ENSG00000174514.13	MFSD4A	protein_coding	1796.74	1409.63	1459.44	1560.64	13551.6	13668.6	13295	14083.3	3.13249	1.21876e-13	9.7642e-12
ENSG00000112293.15	GPLD1	protein_coding	189.336	152.718	147.791	145.774	1458.8	1449.34	1275.36	1353.05	3.1203	7.52659e-13	3.73191e-11
ENSG00000168615.12	ADAM9	protein_coding	2319.85	2249.12	1978.65	2236.98	18785.2	20011.9	19094.9	18213	3.11486	1.43707e-14	2.0444e-12
ENSG00000179930.5	ZNF648	protein_coding	11.7115	16.6602	2.91693	10.7187	96.1845	82.2406	96.3064	93.7134	3.11281	1.26413e-07	5.62154e-07
ENSG00000147676.14	MAL2	protein_coding	32.2066	24.0647	30.1416	34.2997	276.295	272.943	248.714	233.757	3.09571	4.71052e-11	8.62859e-10
ENSG00000186862.20	PDZD7	protein_coding	210.807	214.731	216.825	206.87	1920.86	1758.04	1823.28	1734.22	3.09018	5.96355e-15	1.16381e-12
ENSG00000005884.18	ITGA3	protein_coding	598.263	542.381	574.634	629.185	5102.5	4706.78	4981.75	5127.91	3.08781	8.85387e-15	1.41446e-12
ENSG00000130294.16	KIF1A	protein_coding	152.25	138.835	118.622	156.492	1117.44	1275.32	1107.06	1313.04	3.0875	2.44727e-12	8.84856e-11
ENSG00000182901.16	RGS7	protein_coding	20.4951	20.3624	18.4739	10.7187	146.163	151.37	145.862	158.997	3.08203	6.30515e-10	6.6009e-09
ENSG00000153071.15	DAB2	protein_coding	318.163	295.255	244.049	306.554	2513.06	2390.94	2429.17	2372.32	3.06008	1.3665e-13	1.05055e-11
ENSG00000164953.15	TMEM67	protein_coding	1496.14	1512.37	1424.43	1517.76	12106.1	13131.1	12801.3	11396.2	3.0543	9.10638e-15	1.41446e-12
ENSG00000259498.1	TPM1-AS	lncRNA	13.6634	11.1068	10.6954	9.64679	119.759	83.4325	91.6314	82.1308	3.05092	5.96257e-09	4.21954e-08
ENSG00000186529.16	CYP4F3	protein_coding	15.6153	12.0323	11.6677	15.0061	100.899	123.957	113.137	114.773	3.0492	3.63116e-10	4.30814e-09
ENSG00000144681.10	STAC	protein_coding	51.7258	44.4271	50.56	45.0184	425.287	399.284	387.096	372.748	3.04332	2.9549e-12	1.02693e-10
ENSG00000154553.15	PDLIM3	protein_coding	692.931	668.258	709.785	652.766	5602.28	5791.4	5455.81	5542.78	3.03871	1.34989e-15	4.46697e-13
ENSG00000182759.4	MAFA	protein_coding	9.75959	11.1068	12.64	12.8624	87.6977	109.654	77.6062	110.561	3.03843	4.3586e-09	3.28979e-08
ENSG00000165323.15	FAT3	protein_coding	144.442	110.142	58.3385	125.408	984.477	983.311	836.838	778.137	3.03204	5.68135e-09	4.06781e-08
ENSG00000187068.3	C3orf70	protein_coding	216.663	239.721	213.908	221.876	1839.77	1901.07	1769.05	1732.12	3.01925	1.33079e-14	1.93194e-12
ENSG00000092051.17	JPH4	protein_coding	25.3749	14.809	18.4739	19.2936	158.422	137.068	172.978	162.156	3.01435	7.32915e-10	7.46774e-09
ENSG00000175832.13	ETV4	protein_coding	221.543	111.993	161.403	186.505	1418.25	1163.29	1513.79	1381.48	3.01242	7.04358e-10	7.22976e-09
ENSG00000136367.14	ZFHX2	protein_coding	456.749	455.378	391.84	458.759	3636.15	3413.58	3455.81	3689.57	3.00958	2.33502e-14	2.91342e-12
ENSG00000014914.21	MTMR11	protein_coding	445.037	512.763	462.819	453.399	3815.32	3718.7	3842.91	3702.2	3.00718	6.10111e-15	1.16908e-12
ENSG00000184564.11	SLITRK6	protein_coding	10.7355	8.33008	14.5846	5.35933	89.5836	83.4325	74.8011	71.6012	3.00682	2.17002e-08	1.24743e-07
ENSG00000118514.14	ALDH8A1	protein_coding	40.0143	40.7248	48.6154	53.5933	370.593	326.578	410.471	356.953	3.00438	4.39209e-11	8.19318e-10
ENSG00000198326.9	TMEM239	protein_coding	11.7115	5.55339	3.88923	12.8624	71.6669	61.9784	71.0611	66.3364	3.00075	1.05679e-07	4.81197e-07
ENSG00000138136.6	LBX1	protein_coding	10.7355	3.70226	8.75078	11.7905	72.6099	54.827	71.9961	78.9719	3.00021	9.10808e-08	4.22301e-07
ENSG00000147883.12	CDKN2B	protein_coding	31.2307	27.7669	33.0585	21.4373	214.058	237.187	226.273	237.969	2.99971	8.14717e-11	1.31595e-09
ENSG00000196208.14	GREB1	protein_coding	82.9565	85.1519	65.1447	86.8211	595.967	690.106	642.355	633.881	2.99912	4.04884e-12	1.31194e-10
ENSG00000113594.10	LIFR	protein_coding	661.7	491.475	368.505	540.22	4274.55	4433.84	4172.03	3582.17	2.99764	2.37175e-10	3.02581e-09
ENSG00000137968.16	SLC44A5	protein_coding	96.6199	82.3752	35.9754	96.4679	658.204	661.5	616.174	534.903	2.99021	1.5005e-08	9.15457e-08
ENSG00000272899.4	ATP6V1FNB	protein_coding	179.576	201.773	193.489	189.72	1654	1446.96	1544.64	1424.65	2.98832	9.11206e-14	7.70577e-12
ENSG00000128052.10	KDR	protein_coding	18.5432	16.6602	7.77847	23.581	146.163	133.492	125.292	120.037	2.98195	1.91989e-08	1.12446e-07
ENSG00000171451.14	DSEL	protein_coding	100.524	86.0775	79.7293	86.8211	713.84	738.973	686.3	633.881	2.97098	1.80436e-12	6.90101e-11
ENSG00000104332.12	SFRP1	protein_coding	12.6875	20.3624	3.88923	11.7905	89.5836	95.3514	96.3064	103.19	2.9553	2.02703e-07	8.3911e-07
ENSG00000138131.4	LOXL4	protein_coding	229.35	247.126	269.329	306.554	2079.28	2019.07	1917.71	2124.87	2.95388	5.35845e-13	2.90271e-11
ENSG00000157851.17	DPYSL5	protein_coding	290.836	327.65	299.471	337.638	2481.94	2257.44	2342.21	2600.81	2.94749	8.73895e-14	7.51607e-12
ENSG00000112294.13	ALDH5A1	protein_coding	262.533	241.572	220.714	277.613	1939.72	1904.64	1987.84	1870.06	2.94344	8.9681e-14	7.62639e-12
ENSG00000156052.11	GNAQ	protein_coding	35.1345	43.5015	44.7262	37.5153	295.155	356.376	316.97	275.875	2.9433	6.94968e-11	1.17152e-09
ENSG00000287059.1	AC090004.2	lncRNA	11.7115	8.33008	14.5846	9.64679	95.2416	87.0081	81.3462	80.0249	2.94294	2.69719e-09	2.20972e-08
ENSG00000138823.13	MTTP	protein_coding	56.6056	61.0873	56.3939	82.5337	476.208	500.595	515.193	475.938	2.94289	2.75754e-11	5.68771e-10
ENSG00000078018.19	MAP2	protein_coding	83.9324	90.7053	82.6462	115.762	740.244	725.862	698.455	640.199	2.9137	1.32196e-11	3.24564e-10
ENSG00000265962.1	GACAT2	lncRNA	13.6634	14.809	12.64	21.4373	124.474	101.311	115.007	126.355	2.90433	2.1369e-09	1.82025e-08
ENSG00000079841.18	RIMS1	protein_coding	21.4711	12.0323	5.83385	22.5092	140.505	97.7352	108.462	112.667	2.90354	3.17506e-07	1.23419e-06
ENSG00000164330.17	EBF1	protein_coding	14.6394	11.1068	11.6677	19.2936	88.6407	110.846	115.007	107.402	2.8957	4.45437e-09	3.34341e-08
ENSG00000101349.16	PAK5	protein_coding	91.7401	83.3008	78.757	90.0367	649.717	676.995	610.564	623.352	2.89556	6.53801e-13	3.36222e-11
ENSG00000198673.10	TAFA2	protein_coding	42.9422	26.8414	28.1969	35.3716	205.571	247.914	280.504	256.922	2.89264	1.22617e-09	1.14508e-08
ENSG00000242686.4	AC107464.1	lncRNA	30.2547	24.0647	35.0031	40.7309	286.668	200.238	280.504	191.639	2.89198	1.06172e-08	6.80772e-08
ENSG00000068650.18	ATP11A	protein_coding	37.0864	39.7993	23.3354	27.8685	222.545	216.924	267.414	244.287	2.8834	9.6959e-10	9.39471e-09
ENSG00000168938.6	PPIC	protein_coding	99.5478	117.547	141.957	133.983	901.494	872.465	927.534	924.498	2.87962	4.33341e-12	1.37423e-10
ENSG00000040731.10	CDH10	protein_coding	11.7115	6.47895	7.77847	11.7905	69.7809	82.2406	66.386	61.0716	2.87911	1.76227e-08	1.04827e-07
ENSG00000138829.12	FBN2	protein_coding	410.879	451.675	301.416	471.621	3152.4	3011.91	3062.17	2793.5	2.87865	2.60675e-11	5.41335e-10
ENSG00000142798.20	HSPG2	protein_coding	6745.83	6246.64	5219.35	6573.75	49740.6	41178.7	45043.4	46163.8	2.87745	1.96715e-12	7.38821e-11
ENSG00000113070.8	HBEGF	protein_coding	59.5335	50.906	60.2831	55.737	409.256	390.941	425.431	438.031	2.87564	3.23387e-12	1.0988e-10
ENSG00000168140.5	VASN	protein_coding	60.5094	73.1196	51.5324	60.0245	435.659	374.254	455.352	538.062	2.87492	2.92873e-10	3.59525e-09
ENSG00000181804.15	SLC9A9	protein_coding	23.423	28.6925	31.1139	20.3654	209.343	202.622	187.938	165.315	2.8723	5.69117e-10	6.0666e-09
ENSG00000114841.17	DNAH1	protein_coding	206.903	176.783	124.455	166.139	1320.18	1271.75	1217.39	1119.3	2.86839	5.76453e-11	1.01325e-09
ENSG00000137628.17	DDX60	protein_coding	21.4711	24.0647	10.6954	26.7966	148.992	164.481	146.797	134.779	2.83762	1.28123e-08	8.04573e-08
ENSG00000167549.18	CORO6	protein_coding	12.6875	15.7346	18.4739	13.9343	117.873	121.573	114.072	85.2897	2.83749	4.59604e-09	3.43451e-08
ENSG00000170558.9	CDH2	protein_coding	2550.18	2504.58	2160.47	2521.03	17848.8	17638.8	16906	17180.1	2.8371	3.84326e-14	4.17872e-12
ENSG00000010818.10	HIVEP2	protein_coding	456.749	476.666	310.166	418.028	3039.24	2979.73	2981.76	2837.73	2.83174	1.68049e-11	3.8817e-10
ENSG00000065833.9	ME1	protein_coding	329.874	321.171	324.751	330.135	2203.76	2584.02	2217.85	2290.19	2.83047	6.48143e-14	6.09015e-12
ENSG00000152092.16	ASTN1	protein_coding	33.1826	33.3203	19.4462	23.581	189.54	193.087	199.158	202.168	2.82795	8.84645e-10	8.73285e-09
ENSG00000138741.11	TRPC3	protein_coding	14.6394	8.33008	23.3354	19.2936	114.101	120.381	113.137	115.826	2.82169	2.49565e-08	1.40402e-07
ENSG00000174804.4	FZD4	protein_coding	255.701	264.711	208.074	254.032	1775.64	1810.48	1689.57	1648.93	2.81625	3.8477e-13	2.25268e-11
ENSG00000122824.11	NUDT10	protein_coding	23.423	31.4692	13.6123	24.6529	151.821	168.057	150.537	190.586	2.81499	1.1077e-08	7.05497e-08
ENSG00000213949.10	ITGA1	protein_coding	488.955	508.135	378.228	496.274	3407.01	3468.41	3321.17	2961.97	2.81351	3.53741e-12	1.17826e-10
ENSG00000139178.11	C1RL	protein_coding	5.85575	12.9579	3.88923	7.50306	53.7502	50.0595	46.7507	66.3364	2.81046	4.36168e-07	1.6261e-06
ENSG00000251011.6	TMEM108-AS1	lncRNA	40.0143	21.288	32.0862	22.5092	198.027	233.611	206.638	176.897	2.80541	6.11413e-09	4.31276e-08
ENSG00000111110.12	PPM1H	protein_coding	1181.89	1119.01	1037.45	1170.48	8060.64	7955.88	7725.09	7625.53	2.79854	1.15579e-14	1.72485e-12
ENSG00000261616.1	AC036108.3	lncRNA	28.3028	11.1068	15.5569	20.3654	129.189	158.522	133.707	103.19	2.79697	8.75906e-08	4.09114e-07
ENSG00000206262.9	FOXL2NB	protein_coding	14.6394	5.55339	7.77847	8.57493	66.009	59.5946	66.386	63.1776	2.79478	5.03156e-08	2.55131e-07
ENSG00000245526.11	LINC00461	lncRNA	43.9181	33.3203	21.3908	25.7248	220.659	231.227	191.678	225.333	2.79343	4.91017e-09	3.6358e-08
ENSG00000114120.13	SLC25A36	protein_coding	5155.99	4806.46	4016.61	4791.24	33038.4	35185.8	31657.7	29953.5	2.79012	1.16465e-12	5.03152e-11
ENSG00000135253.13	KCP	protein_coding	363.057	357.268	341.28	355.859	2569.64	2317.04	2593.73	2274.39	2.783	5.30084e-14	5.20576e-12
ENSG00000169760.17	NLGN1	protein_coding	232.278	275.818	175.988	206.87	1592.7	1636.47	1454.88	1440.45	2.77693	3.58024e-11	7.00493e-10
ENSG00000218336.9	TENM3	protein_coding	601.191	705.28	503.656	615.251	4398.09	4132.29	4135.57	3948.6	2.7754	2.53859e-12	9.11378e-11
ENSG00000144642.22	RBMS3	protein_coding	15.6153	10.1812	11.6677	15.0061	82.0398	107.27	94.4364	76.866	2.77258	9.46569e-09	6.19195e-08
ENSG00000123700.4	KCNJ2	protein_coding	95.6439	99.961	74.8678	117.905	689.323	687.722	664.795	607.557	2.77227	4.91868e-11	8.93463e-10
ENSG00000151117.9	TMEM86A	protein_coding	94.668	99.0354	96.2585	106.115	621.428	665.076	727.441	670.735	2.76081	1.15325e-12	5.01567e-11
ENSG00000128567.17	PODXL	protein_coding	1355.61	1215.27	1042.31	1317.32	8459.52	8104.87	8345	8345.75	2.75413	6.15321e-13	3.24098e-11
ENSG00000116106.12	EPHA4	protein_coding	91.7401	89.7798	69.0339	80.3899	607.283	554.23	561.008	512.791	2.75329	1.49633e-11	3.55339e-10
ENSG00000198160.14	MIER1	protein_coding	2098.31	2023.28	1708.35	2031.19	13230.1	14073.9	13110.8	12357.5	2.74691	3.36824e-13	2.05909e-11
ENSG00000055813.6	CCDC85A	protein_coding	11.7115	6.47895	3.88923	9.64679	48.0923	53.6351	57.0359	54.7539	2.74061	1.40596e-07	6.15948e-07
ENSG00000120658.13	ENOX1	protein_coding	187.384	185.113	200.296	175.786	1258.89	1265.79	1245.44	1237.23	2.74	2.89652e-14	3.34021e-12
ENSG00000178568.15	ERBB4	protein_coding	68.3171	80.5241	45.6985	56.8089	399.826	437.424	450.677	398.019	2.73843	5.62618e-10	6.02686e-09
ENSG00000222009.8	BTBD19	protein_coding	17.5673	7.40452	6.80616	15.0061	76.3818	66.746	75.7361	92.6604	2.73833	2.24178e-07	9.14127e-07
ENSG00000249684.6	AC106795.2	lncRNA	18.5432	12.0323	11.6677	8.57493	94.2986	76.2811	87.8913	84.2367	2.73793	1.54279e-08	9.37124e-08
ENSG00000122367.19	LDB3	protein_coding	11.7115	11.1068	7.77847	13.9343	66.009	83.4325	76.6711	72.6542	2.73576	7.7963e-09	5.27211e-08
ENSG00000148200.17	NR6A1	protein_coding	235.206	222.135	210.019	245.457	1539.9	1553.04	1588.59	1392.01	2.73509	1.97444e-13	1.37867e-11
ENSG00000175040.6	CHST2	protein_coding	94.668	101.812	101.12	84.6774	632.743	580.451	686.3	631.776	2.72395	3.53356e-12	1.17826e-10
ENSG00000253973.3	AC079296.1	lncRNA	6.83171	7.40452	7.77847	9.64679	49.9782	65.5541	48.6207	47.3832	2.71954	2.86184e-08	1.58353e-07
ENSG00000157240.4	FZD1	protein_coding	2072.94	1532.73	1640.28	1651.75	11625.1	10916.5	11319.3	11540.4	2.71859	2.74959e-12	9.73361e-11
ENSG00000130518.17	IQCN	protein_coding	63.4373	87.0031	60.2831	86.8211	552.59	412.395	513.323	474.885	2.71654	5.81843e-10	6.1763e-09
ENSG00000276644.5	DACH1	protein_coding	613.878	646.97	494.905	573.448	3892.65	3930.86	3883.11	3604.28	2.71571	7.6408e-13	3.77624e-11
ENSG00000213654.10	GPSM3	protein_coding	91.7401	98.1098	121.539	82.5337	646.888	542.311	736.791	662.311	2.7135	2.26723e-10	2.90748e-09
ENSG00000104892.17	KLC3	protein_coding	87.8363	95.3331	100.148	97.5398	612.941	532.776	662.925	680.212	2.70833	1.30006e-11	3.22e-10
ENSG00000149260.18	CAPN5	protein_coding	101.5	115.696	131.262	113.618	793.994	687.722	753.621	780.243	2.70543	4.13908e-12	1.3319e-10
ENSG00000101977.21	MCF2	protein_coding	121.019	124.026	95.2862	113.618	744.959	836.708	702.196	677.053	2.70212	1.84502e-11	4.17309e-10
ENSG00000263424.1	AC110597.3	lncRNA	2.92788	12.0323	16.5292	9.64679	67.895	71.5135	72.9311	57.9128	2.69631	9.72179e-07	3.30029e-06
ENSG00000164128.7	NPY1R	protein_coding	26.3509	30.5436	35.9754	36.4434	215.001	221.692	219.728	182.162	2.69591	3.29541e-10	3.97479e-09
ENSG00000170396.8	ZNF804A	protein_coding	41.9662	68.4918	64.1724	66.4557	386.624	406.435	411.406	359.059	2.69506	3.59022e-10	4.26622e-09
ENSG00000128573.25	FOXP2	protein_coding	127.851	127.728	122.511	116.833	829.827	829.557	803.177	726.542	2.68537	6.50759e-13	3.35792e-11
ENSG00000277586.2	NEFL	protein_coding	2062.2	2179.7	2133.24	2127.65	13637.5	13530.4	13447.4	13959.1	2.68209	1.58499e-15	5.06331e-13
ENSG00000182256.13	GABRG3	protein_coding	65.3892	46.2782	55.4216	63.2401	387.567	348.033	379.616	359.059	2.68081	6.06419e-11	1.05376e-09
ENSG00000198626.17	RYR2	protein_coding	84.9084	96.2587	59.3108	77.1743	527.129	582.835	503.973	423.29	2.67561	9.11898e-10	8.94965e-09
ENSG00000156103.16	MMP16	protein_coding	274.244	273.042	176.96	258.32	1630.42	1657.92	1595.13	1395.17	2.67515	1.07005e-10	1.62558e-09
ENSG00000035664.11	DAPK2	protein_coding	129.802	102.738	112.788	113.618	758.161	749.7	716.221	702.324	2.67218	1.71661e-12	6.66588e-11
ENSG00000027075.15	PRKCH	protein_coding	335.73	382.258	346.142	355.859	2223.56	2340.88	2296.39	2172.25	2.66825	2.71625e-14	3.23021e-12
ENSG00000255248.9	MIR100HG	lncRNA	9.75959	12.0323	6.80616	23.581	95.2416	72.7054	77.6062	82.1308	2.66669	5.1198e-07	1.86981e-06
ENSG00000102780.16	DGKH	protein_coding	383.552	333.203	198.351	369.794	2299	2258.64	1884.05	1700.53	2.66496	6.50229e-09	4.53819e-08
ENSG00000131459.13	GFPT2	protein_coding	20.4951	24.9902	20.4185	9.64679	102.785	120.381	116.877	146.361	2.65917	6.66925e-08	3.23104e-07
ENSG00000162949.16	CAPN13	protein_coding	17.5673	19.4369	9.72309	10.7187	70.7239	83.4325	101.917	108.455	2.64347	1.51687e-07	6.56148e-07
ENSG00000006327.13	TNFRSF12A	protein_coding	63.4373	39.7993	57.3662	54.6652	316.843	307.508	365.59	352.741	2.64235	4.5684e-10	5.13591e-09
ENSG00000158201.10	ABHD3	protein_coding	367.936	374.854	333.502	363.362	2121.72	2357.56	2352.5	2149.09	2.64034	8.73961e-14	7.51607e-12
ENSG00000178764.8	ZHX2	protein_coding	262.533	253.605	237.243	280.829	1572.9	1584.02	1582.04	1697.37	2.63852	1.0099e-13	8.44657e-12
ENSG00000168135.4	KCNJ4	protein_coding	50.7498	36.097	45.6985	31.0841	256.492	234.803	244.039	288.511	2.6385	1.14443e-09	1.08e-08
ENSG00000188483.8	IER5L	protein_coding	354.273	323.948	406.425	327.991	2148.12	1854.58	2260.86	2531.31	2.63817	2.90463e-11	5.91892e-10
ENSG00000095397.14	WHRN	protein_coding	17.5673	18.5113	19.4462	17.1499	115.044	107.27	129.967	102.137	2.63766	8.31431e-10	8.268e-09
ENSG00000119899.13	SLC17A5	protein_coding	517.258	508.135	521.157	542.364	3188.23	3276.51	3257.59	3178.88	2.62689	2.98799e-15	6.68871e-13
ENSG00000167528.12	ZNF641	protein_coding	949.608	810.795	768.124	872.499	5263.75	5532.76	5075.26	5115.28	2.62551	2.92239e-13	1.8691e-11
ENSG00000119900.9	OGFRL1	protein_coding	2424.28	2379.63	2068.1	2370.97	13972.2	16162.1	13619.4	13277.8	2.62517	1.12105e-12	4.91774e-11
ENSG00000250722.6	SELENOP	protein_coding	192.264	185.113	185.711	162.924	1041.06	1117.99	1200.56	1116.14	2.62145	6.0337e-13	3.18906e-11
ENSG00000166342.19	NETO1	protein_coding	119.067	130.505	91.397	116.833	713.84	716.327	711.546	663.364	2.6131	1.67778e-11	3.88133e-10
ENSG00000154175.17	ABI3BP	protein_coding	6.83171	7.40452	18.4739	5.35933	66.009	51.2514	65.451	51.595	2.60426	1.72607e-06	5.43417e-06
ENSG00000165868.14	HSPA12A	protein_coding	326.946	335.98	299.471	345.141	2034.02	2023.83	1967.27	1909.02	2.60132	4.25033e-14	4.46197e-12
ENSG00000197555.9	SIPA1L1	protein_coding	206.903	232.317	200.296	233.667	1394.68	1364.72	1291.25	1242.49	2.59961	4.83664e-13	2.70674e-11
ENSG00000165443.12	PHYHIPL	protein_coding	1551.77	1405.93	1442.91	1487.75	8706.59	9095.33	8934.99	8781.68	2.59265	7.16398e-15	1.25345e-12
ENSG00000184545.11	DUSP8	protein_coding	121.995	93.482	129.317	93.2523	671.406	673.419	604.954	684.423	2.58503	7.05665e-11	1.183e-09
ENSG00000166128.13	RAB8B	protein_coding	1826.99	1716.92	1444.85	1725.7	10048.5	11060.8	9871.88	9298.68	2.58458	2.12745e-12	7.87933e-11
ENSG00000000457.14	SCYL3	protein_coding	771.983	970.917	805.071	809.259	4956.33	5394.5	4933.13	4842.56	2.58248	9.52928e-13	4.43468e-11
ENSG00000110042.8	DTX4	protein_coding	14.6394	12.9579	12.64	11.7905	77.3248	64.3622	89.7613	81.0779	2.57876	6.86829e-09	4.75872e-08
ENSG00000198796.7	ALPK2	protein_coding	18.5432	19.4369	16.5292	12.8624	104.671	98.9271	90.6964	112.667	2.57662	2.97995e-09	2.39877e-08
ENSG00000151224.13	MAT1A	protein_coding	35.1345	50.906	42.7816	41.8028	250.834	238.378	291.724	239.022	2.57526	4.3237e-10	4.92261e-09
ENSG00000258713.2	C20orf141	protein_coding	14.6394	13.8835	9.72309	12.8624	73.5529	60.7865	83.2162	88.4486	2.57434	2.36479e-08	1.34116e-07
ENSG00000133687.16	TMTC1	protein_coding	60.5094	65.7151	57.3662	55.737	372.479	395.708	302.945	352.741	2.56611	1.1035e-10	1.67305e-09
ENSG00000173559.13	NABP1	protein_coding	293.764	273.967	220.714	261.535	1651.17	1667.46	1459.56	1398.33	2.55514	1.19361e-11	3.02314e-10
ENSG00000110492.15	MDK	protein_coding	267.413	338.757	327.668	286.188	1665.31	1873.65	1697.99	1941.66	2.55376	4.40151e-12	1.39004e-10
ENSG00000234745.11	HLA-B	protein_coding	135.658	148.09	187.656	137.199	877.92	810.487	956.519	920.286	2.54889	4.17453e-11	7.90357e-10
ENSG00000172264.17	MACROD2	protein_coding	81.0046	96.2587	73.8954	94.3242	496.953	531.584	486.207	496.997	2.53985	1.78877e-11	4.07006e-10
ENSG00000177822.8	TENM3-AS1	lncRNA	95.6439	99.961	85.5631	103.971	579.936	544.695	543.243	568.598	2.53756	3.06215e-12	1.06042e-10
ENSG00000081189.15	MEF2C	protein_coding	103.452	108.291	69.0339	93.2523	546.932	558.997	561.943	507.526	2.53707	1.95013e-10	2.56789e-09
ENSG00000141750.7	STAC2	protein_coding	132.73	115.696	140.012	135.055	762.875	742.549	778.867	744.442	2.53325	1.113e-12	4.91076e-11
ENSG00000109586.12	GALNT7	protein_coding	216.663	219.359	189.6	232.595	1194.76	1344.45	1242.63	1136.14	2.51846	2.21993e-12	8.14258e-11
ENSG00000021645.18	NRXN3	protein_coding	139.562	138.835	113.76	143.63	843.972	755.66	719.026	738.124	2.51243	1.06969e-11	2.74583e-10
ENSG00000250303.4	LINC02762	lncRNA	15.6153	12.9579	19.4462	20.3654	91.4696	110.846	101.917	86.3427	2.51093	8.91223e-09	5.88811e-08
ENSG00000204267.15	TAP2	protein_coding	31.2307	23.1391	21.3908	46.0902	181.996	154.946	186.068	162.156	2.50428	4.71334e-08	2.41633e-07
ENSG00000184937.14	WT1	protein_coding	248.869	245.275	225.576	240.098	1345.64	1351.61	1374.47	1376.22	2.50415	3.38654e-14	3.76277e-12
ENSG00000151067.22	CACNA1C	protein_coding	27.3268	15.7346	22.3631	15.0061	107.5	114.422	133.707	103.19	2.50315	2.65129e-08	1.48087e-07
ENSG00000158966.16	CACHD1	protein_coding	892.026	965.364	765.207	919.661	5126.07	4823.59	5164.08	4903.63	2.49849	6.29557e-13	3.28189e-11
ENSG00000077782.20	FGFR1	protein_coding	1015.97	1003.31	973.281	979.685	5814.45	5050.05	5816.72	5751.26	2.49761	7.97114e-14	7.13745e-12
ENSG00000136235.16	GPNMB	protein_coding	1159.44	989.428	1028.7	1096.52	5395.76	6758.03	5733.51	6164.02	2.49225	2.74288e-12	9.73361e-11
ENSG00000022567.9	SLC45A4	protein_coding	333.778	316.543	269.329	289.404	1718.12	1618.59	1765.31	1677.36	2.48639	6.36224e-13	3.30533e-11
ENSG00000187098.15	MITF	protein_coding	391.359	458.154	376.283	430.89	2300.89	2413.58	2324.44	2133.3	2.46827	7.83333e-13	3.82176e-11
ENSG00000270629.6	NBPF14	protein_coding	54.6537	61.0873	43.7539	42.8746	275.352	299.165	277.699	269.558	2.46163	3.37969e-10	4.06043e-09
ENSG00000157168.20	NRG1	protein_coding	57.5816	49.9805	47.6431	52.5214	316.843	262.216	284.244	281.14	2.46142	8.28063e-11	1.33102e-09
ENSG00000107738.20	VSIR	protein_coding	7.80767	14.809	11.6677	13.9343	71.6669	56.0189	66.386	72.6542	2.46078	5.13708e-08	2.59703e-07
ENSG00000130558.19	OLFM1	protein_coding	2945.44	2756.33	3018.05	2974.43	15812.9	14761.6	17129.5	16465.1	2.45622	1.11479e-13	9.07448e-12
ENSG00000112280.16	COL9A1	protein_coding	57.5816	41.6504	46.6708	68.5994	279.124	312.276	276.764	304.305	2.45427	1.51904e-09	1.36428e-08
ENSG00000205363.5	INSYN1	protein_coding	97.5959	63.864	69.0339	85.7493	433.773	402.86	417.951	470.673	2.44977	5.43503e-10	5.89679e-09
ENSG00000235750.10	KIAA0040	protein_coding	33.1826	28.6925	24.3077	32.156	169.737	166.865	170.173	136.885	2.44173	1.50167e-09	1.35248e-08
ENSG00000067113.17	PLPP1	protein_coding	190.312	223.987	244.049	179.002	1126.87	1158.52	1134.17	1136.14	2.44001	9.70408e-12	2.57838e-10
ENSG00000188505.5	NCCRP1	protein_coding	76.1248	71.2685	89.4524	116.833	495.067	427.889	490.882	485.414	2.43216	1.20213e-09	1.12675e-08
ENSG00000158352.15	SHROOM4	protein_coding	12.6875	12.9579	18.4739	19.2936	83.9257	84.6243	80.4112	93.7134	2.43179	9.60233e-09	6.26249e-08
ENSG00000281404.2	LINC01176	lncRNA	15.6153	12.0323	6.80616	13.9343	75.4389	72.7054	61.7109	52.648	2.43149	2.67151e-07	1.06094e-06
ENSG00000180998.12	GPR137C	protein_coding	82.9565	74.0452	72.9231	76.1025	445.089	442.192	433.847	328.523	2.42911	3.47622e-10	4.15019e-09
ENSG00000105550.10	FGF21	protein_coding	92.7161	79.5986	100.148	108.258	433.773	579.26	490.882	545.433	2.42841	4.07188e-10	4.71558e-09
ENSG00000120217.14	CD274	protein_coding	14.6394	12.0323	16.5292	23.581	96.1845	106.078	61.7109	95.8193	2.42808	4.17635e-07	1.56698e-06
ENSG00000274979.1	AC020656.2	lncRNA	13.6634	14.809	6.80616	8.57493	62.2371	70.3216	57.0359	49.4891	2.4181	3.26617e-07	1.26637e-06
ENSG00000235718.9	MFRP	protein_coding	171.769	176.783	182.794	171.499	967.503	856.97	964.934	967.67	2.41796	6.70604e-13	3.41402e-11
ENSG00000186056.10	MATN1-AS1	lncRNA	6.83171	22.2135	9.72309	21.4373	73.5529	67.9379	90.6964	89.5015	2.416	2.28088e-06	6.9135e-06
ENSG00000102362.15	SYTL4	protein_coding	467.484	521.093	491.016	540.22	2804.44	2570.91	2757.36	2503.94	2.39745	2.97723e-13	1.888e-11
ENSG00000196337.11	CGB7	protein_coding	25.3749	22.2135	23.3354	20.3654	111.272	147.795	114.072	110.561	2.39156	5.29269e-09	3.8548e-08
ENSG00000136378.15	ADAMTS7	protein_coding	142.49	139.76	130.289	126.48	735.529	607.865	747.076	737.071	2.39036	1.66027e-11	3.84911e-10
ENSG00000277287.1	AL109976.1	lncRNA	17.5673	11.1068	13.6123	10.7187	77.3248	76.2811	63.581	63.1776	2.38777	3.76747e-08	2.00073e-07
ENSG00000187244.11	BCAM	protein_coding	1359.51	1387.42	1551.8	1318.39	7143.12	6755.64	7324.9	8137.27	2.38569	1.53981e-12	6.13523e-11
ENSG00000075651.16	PLD1	protein_coding	15.6153	15.7346	15.5569	15.0061	80.1538	76.2811	86.0213	81.0779	2.37727	1.40885e-09	1.28957e-08
ENSG00000198959.12	TGM2	protein_coding	29.2788	24.9902	34.0308	20.3654	126.36	128.724	144.927	168.473	2.37722	1.53692e-08	9.3468e-08
ENSG00000237187.9	NR2F1-AS1	lncRNA	10.7355	17.5857	21.3908	10.7187	82.0398	85.8162	75.7361	72.6542	2.36579	1.06037e-07	4.82542e-07
ENSG00000154721.15	JAM2	protein_coding	284.98	291.553	223.631	231.523	1268.32	1361.14	1297.8	1366.74	2.3559	1.31366e-11	3.2357e-10
ENSG00000082397.17	EPB41L3	protein_coding	1800.64	1718.77	1667.51	1682.83	8897.07	8805.7	8864.87	8577.41	2.35485	1.05984e-14	1.60356e-12
ENSG00000176887.7	SOX11	protein_coding	1041.35	1095.87	1084.12	1052.57	5488.18	5299.15	5496.01	5574.37	2.35428	7.48169e-15	1.29416e-12
ENSG00000056277.16	ZNF280C	protein_coding	902.762	940.374	695.201	855.349	4634.77	4626.93	4133.7	3944.39	2.35254	3.24929e-11	6.47391e-10
ENSG00000070540.13	WIPI1	protein_coding	135.658	128.653	134.179	113.618	602.568	641.238	678.82	697.059	2.35178	9.92469e-12	2.61826e-10
ENSG00000157021.9	FAM92A1P1	unprocessed_pseudogene	66.3652	73.1196	63.2001	84.6774	311.185	387.365	361.85	400.124	2.34493	5.68209e-10	6.06359e-09
ENSG00000119608.12	PROX2	protein_coding	21.4711	23.1391	9.72309	11.7905	92.4126	87.0081	76.6711	84.2367	2.34131	3.29962e-07	1.27674e-06
ENSG00000198087.7	CD2AP	protein_coding	1625.95	1492.01	1245.53	1537.06	7588.21	8188.3	7257.58	6801.06	2.33803	1.41586e-11	3.41017e-10
ENSG00000215067.10	ALOX12-AS1	lncRNA	74.1729	65.7151	48.6154	49.3058	314.957	281.287	298.269	310.623	2.33563	1.61453e-09	1.43554e-08
ENSG00000100626.17	GALNT16	protein_coding	394.287	396.142	429.76	408.381	1987.81	1901.07	2129.03	2190.16	2.33365	3.29957e-13	2.02524e-11
ENSG00000145088.9	EAF2	protein_coding	56.6056	110.142	108.899	103.971	443.203	468.414	542.308	459.09	2.33233	1.89799e-08	1.11506e-07
ENSG00000117643.14	MAN1C1	protein_coding	85.8844	107.365	102.092	113.618	507.326	500.595	492.752	553.857	2.32859	4.26783e-11	8.05017e-10
ENSG00000251076.1	AC104126.1	lncRNA	14.6394	12.0323	8.75078	8.57493	54.6932	57.2108	51.4258	61.0716	2.32737	6.36029e-08	3.10607e-07
ENSG00000069020.18	MAST4	protein_coding	550.441	563.669	406.425	613.107	3064.7	2599.52	2492.75	2517.63	2.32417	3.38438e-10	4.0617e-09
ENSG00000125430.9	HS3ST3B1	protein_coding	160.057	143.463	132.234	153.277	716.669	728.246	767.647	736.018	2.32373	3.11464e-12	1.06546e-10
ENSG00000164484.11	TMEM200A	protein_coding	25.3749	22.2135	22.3631	26.7966	124.474	98.9271	140.252	118.984	2.32203	6.78965e-09	4.71712e-08
ENSG00000249207.2	AC079921.1	lncRNA	23.423	24.0647	17.5016	34.2997	121.645	131.108	137.447	104.243	2.32046	4.52919e-08	2.33627e-07
ENSG00000175745.14	NR2F1	protein_coding	30.2547	37.9481	29.1693	38.5872	197.084	156.138	154.277	171.632	2.31957	3.41409e-09	2.68021e-08
ENSG00000235609.7	AF127577.4	lncRNA	21.4711	18.5113	27.2246	20.3654	115.987	131.108	115.007	76.866	2.31756	1.29969e-07	5.75615e-07
ENSG00000133135.14	RNF128	protein_coding	81.0046	93.482	120.566	95.3961	487.524	468.414	531.088	459.09	2.31676	3.28864e-10	3.97394e-09
ENSG00000010282.15	HHATL	protein_coding	8.78363	13.8835	16.5292	5.35933	54.6932	50.0595	64.516	55.8068	2.31046	1.10529e-06	3.68558e-06
ENSG00000175183.10	CSRP2	protein_coding	359.153	387.812	461.847	386.944	1749.24	2208.58	1908.36	2057.48	2.31013	3.27577e-11	6.50277e-10
ENSG00000143344.15	RGL1	protein_coding	141.514	116.621	113.76	136.127	645.945	612.633	633.94	614.928	2.30449	1.35185e-11	3.29621e-10
ENSG00000152894.14	PTPRK	protein_coding	814.925	917.234	757.428	910.014	4256.64	4439.8	4200.08	3882.26	2.30315	1.98384e-12	7.41967e-11
ENSG00000198223.16	CSF2RA	protein_coding	20.4951	24.0647	24.3077	21.4373	113.158	113.23	114.072	106.349	2.29849	7.67838e-10	7.77647e-09
ENSG00000198223.16_PAR_Y	CSF2RA	protein_coding	20.4951	24.0647	24.3077	21.4373	113.158	113.23	114.072	106.349	2.29849	7.67838e-10	7.77647e-09
ENSG00000133962.8	CATSPERB	protein_coding	16.5913	12.9579	13.6123	17.1499	66.009	73.8973	71.0611	86.3427	2.29509	1.82163e-08	1.0777e-07
ENSG00000116745.7	RPE65	protein_coding	998.406	1085.69	943.139	990.404	4773.39	5402.85	4834.02	4676.19	2.29198	5.9847e-13	3.18528e-11
ENSG00000135750.15	KCNK1	protein_coding	383.552	386.886	384.062	369.794	1800.16	1846.24	1935.48	1884.8	2.29155	3.10021e-14	3.52175e-12
ENSG00000233237.8	LINC00472	lncRNA	46.846	38.8737	32.0862	34.2997	198.97	199.046	173.913	172.685	2.28459	2.26389e-09	1.91025e-08
ENSG00000187984.13	ANKRD19P	transcribed_unprocessed_pseudogene	32.2066	43.5015	40.837	40.7309	198.027	226.46	167.368	176.897	2.28174	4.07862e-09	3.1142e-08
ENSG00000105650.22	PDE4C	protein_coding	22.447	20.3624	15.5569	18.2217	83.9257	91.7757	90.6964	108.455	2.27991	1.18629e-08	7.51155e-08
ENSG00000140470.14	ADAMTS17	protein_coding	73.1969	72.194	76.8124	73.9587	389.453	359.951	377.746	310.623	2.27865	1.01223e-10	1.55482e-09
ENSG00000244694.7	PTCHD4	protein_coding	45.8701	56.4594	36.9477	34.2997	238.575	205.005	201.028	202.168	2.27656	7.43487e-09	5.08874e-08
ENSG00000118922.17	KLF12	protein_coding	1346.82	1167.14	850.77	1185.48	5773.9	5824.78	5316.49	5107.91	2.275	4.81116e-10	5.36131e-09
ENSG00000267750.6	RUNDC3A-AS1	lncRNA	38.0624	26.8414	35.0031	48.234	180.11	189.511	187.938	154.785	2.27147	1.39868e-08	8.65002e-08
ENSG00000151623.15	NR3C2	protein_coding	50.7498	51.8316	64.1724	60.0245	283.839	280.095	261.804	268.505	2.26968	1.49868e-10	2.10645e-09
ENSG00000198133.8	TMEM229B	protein_coding	10.7355	11.1068	10.6954	12.8624	54.6932	60.7865	54.2308	50.542	2.26699	1.55663e-08	9.43651e-08
ENSG00000185924.7	RTN4RL1	protein_coding	125.899	127.728	132.234	125.408	592.195	531.584	631.134	702.324	2.26442	6.60614e-11	1.1291e-09
ENSG00000134716.11	CYP2J2	protein_coding	17.5673	14.809	14.5846	15.0061	63.18	94.1595	75.7361	67.3894	2.26053	6.03209e-08	2.96961e-07
ENSG00000145335.15	SNCA	protein_coding	381.6	392.439	419.065	352.644	1757.73	1817.64	1897.14	1918.49	2.25588	4.98351e-13	2.76779e-11
ENSG00000139318.8	DUSP6	protein_coding	476.268	348.012	444.345	453.399	1941.61	1998.8	2268.34	2000.62	2.25501	4.33889e-11	8.1238e-10
ENSG00000008118.10	CAMK1G	protein_coding	16.5913	25.9158	35.9754	15.0061	99.9565	91.7757	129.032	129.514	2.25501	1.0236e-06	3.44413e-06
ENSG00000127863.15	TNFRSF19	protein_coding	40.0143	54.6083	63.2001	42.8746	224.431	246.722	263.674	227.439	2.25459	4.44623e-09	3.33895e-08
ENSG00000187678.9	SPRY4	protein_coding	272.292	159.197	160.431	206.87	907.152	974.968	1000.47	924.498	2.25426	4.80071e-09	3.5647e-08
ENSG00000176641.11	RNF152	protein_coding	721.233	708.057	586.302	786.749	3600.32	3387.36	3313.69	3058.85	2.25422	1.87497e-11	4.22453e-10
ENSG00000122644.13	ARL4A	protein_coding	270.341	269.339	262.523	282.973	1174.02	1396.9	1335.2	1267.76	2.25267	1.44174e-12	5.86889e-11
ENSG00000173157.17	ADAMTS20	protein_coding	131.754	120.323	105.009	139.343	654.432	617.4	583.449	500.156	2.24777	3.79512e-10	4.45589e-09
ENSG00000175463.12	TBC1D10C	protein_coding	22.447	19.4369	13.6123	17.1499	99.9565	78.6649	86.9563	80.0249	2.24451	3.2177e-08	1.74741e-07
ENSG00000150893.11	FREM2	protein_coding	7533.42	8399.5	4740	8090.44	36918.8	36115.5	32165.4	31028.6	2.24374	1.26034e-08	7.92766e-08
ENSG00000277987.2	LINC02351	lncRNA	115.163	134.207	117.649	115.762	591.252	575.684	567.554	555.962	2.24348	6.03286e-12	1.7901e-10
ENSG00000150995.19	ITPR1	protein_coding	466.508	478.517	359.754	504.849	2211.3	2174.01	2136.51	2025.89	2.24061	3.18756e-11	6.37596e-10
ENSG00000123096.11	SSPN	protein_coding	48.7979	54.6083	40.837	60.0245	237.632	208.581	242.169	270.611	2.23252	2.81115e-09	2.28708e-08
ENSG00000278962.1	AC092645.1	TEC	13.6634	18.5113	9.72309	22.5092	61.2941	89.3919	80.4112	72.6542	2.23136	6.01304e-07	2.16078e-06
ENSG00000164778.4	EN2	protein_coding	14.6394	14.809	14.5846	9.64679	59.4081	63.1703	61.7109	70.5483	2.22565	3.03023e-08	1.66101e-07
ENSG00000152779.14	SLC16A12	protein_coding	15.6153	11.1068	17.5016	15.0061	82.0398	79.8568	68.256	47.3832	2.22264	6.46514e-07	2.30258e-06
ENSG00000186765.11	FSCN2	protein_coding	42.9422	35.1715	31.1139	33.2278	181.053	163.289	153.342	166.368	2.21596	1.80863e-09	1.58339e-08
ENSG00000117598.13	PLPPR5	protein_coding	852.012	823.752	818.684	781.39	3857.75	3929.67	3727.9	3654.82	2.21065	4.35109e-14	4.51847e-12
ENSG00000284922.1	AP000812.5	protein_coding	83.9324	68.4918	78.757	82.5337	341.361	311.084	333.8	463.302	2.20861	6.13786e-09	4.32229e-08
ENSG00000062524.16	LTK	protein_coding	262.533	242.498	295.582	285.116	1293.78	1164.48	1332.39	1207.74	2.2047	6.00288e-12	1.79002e-10
ENSG00000010404.18	IDS	protein_coding	605.094	427.611	686.45	722.438	2827.07	2892.72	2738.66	2774.55	2.20464	1.70585e-09	1.50683e-08
ENSG00000173320.12	STOX2	protein_coding	843.228	758.963	572.69	811.402	3571.09	3589.98	3300.6	3277.86	2.20228	1.72652e-10	2.33402e-09
ENSG00000158859.10	ADAMTS4	protein_coding	159.081	127.728	125.428	170.427	670.463	597.138	690.04	694.953	2.19047	2.83993e-10	3.50604e-09
ENSG00000134317.18	GRHL1	protein_coding	118.091	115.696	124.455	129.696	533.73	611.441	490.882	590.71	2.1886	6.58902e-11	1.12821e-09
ENSG00000203952.9	CCDC160	protein_coding	10.7355	15.7346	12.64	12.8624	50.9212	51.2514	74.8011	60.0187	2.18052	2.51961e-07	1.00904e-06
ENSG00000188467.11	SLC24A5	protein_coding	24.399	36.097	12.64	22.5092	114.101	123.957	104.722	94.7663	2.1776	8.58452e-07	2.95508e-06
ENSG00000118160.14	SLC8A2	protein_coding	92.7161	62.0128	92.3693	97.5398	375.308	367.103	388.966	421.184	2.17497	2.31523e-09	1.9471e-08
ENSG00000007384.15	RHBDF1	protein_coding	117.115	128.653	128.345	95.3961	568.62	502.978	535.763	518.056	2.17439	1.41758e-10	2.01479e-09
ENSG00000188343.13	FAM92A	protein_coding	1541.04	1305.05	1474.02	1359.13	6257.65	6721.08	6266.46	6366.19	2.17277	6.00683e-13	3.18592e-11
ENSG00000103642.12	LACTB	protein_coding	360.129	377.63	398.646	364.434	1637.02	1762.81	1665.26	1688.95	2.16873	1.59481e-13	1.1673e-11
ENSG00000122477.12	LRRC39	protein_coding	80.0286	76.8219	71.9508	94.3242	329.102	419.546	335.67	369.589	2.16873	9.35813e-10	9.13723e-09
ENSG00000186594.14	MIR22HG	lncRNA	50.7498	53.6827	49.5877	58.9526	202.742	249.105	258.064	248.498	2.16826	8.98127e-10	8.84301e-09
ENSG00000196352.15	CD55	protein_coding	47.822	45.3527	55.4216	55.737	222.545	250.297	210.378	234.81	2.16566	5.72418e-10	6.09751e-09
ENSG00000070182.21	SPTB	protein_coding	25.3749	23.1391	22.3631	20.3654	102.785	127.532	101.917	80.0249	2.16258	5.81924e-08	2.88442e-07
ENSG00000259207.7	ITGB3	protein_coding	19.5192	27.7669	26.2523	20.3654	126.36	104.887	97.2415	94.7663	2.16224	3.31672e-08	1.79414e-07
ENSG00000128335.14	APOL2	protein_coding	541.657	579.403	614.499	602.389	2621.5	2519.66	2610.56	2704	2.1612	1.59506e-13	1.1673e-11
ENSG00000229848.1	AC139149.1	lncRNA	17.5673	13.8835	21.3908	23.581	98.0705	82.2406	86.9563	71.6012	2.15472	9.25448e-08	4.28181e-07
ENSG00000197993.9	KEL	protein_coding	35.1345	44.4271	30.1416	39.659	182.939	146.603	167.368	167.421	2.15125	5.65664e-09	4.05392e-08
ENSG00000152137.6	HSPB8	protein_coding	771.983	851.519	870.216	821.049	3534.31	3719.9	3594.19	3843.3	2.14748	1.81196e-13	1.28238e-11
ENSG00000203727.4	SAMD5	protein_coding	71.245	71.2685	65.1447	73.9587	296.098	339.689	306.685	305.358	2.14505	8.36194e-11	1.34126e-09
ENSG00000235098.8	ANKRD65	protein_coding	17.5673	16.6602	14.5846	25.7248	87.6977	78.6649	82.2812	78.9719	2.1419	4.78707e-08	2.4469e-07
ENSG00000266709.1	AC005224.3	lncRNA	61.4854	44.4271	58.3385	65.3838	199.913	292.014	248.714	270.611	2.1376	1.90632e-08	1.11866e-07
ENSG00000104490.18	NCALD	protein_coding	132.73	136.984	109.871	121.121	552.59	555.422	561.943	531.744	2.13432	2.48291e-11	5.23475e-10
ENSG00000143153.13	ATP1B1	protein_coding	1246.3	1322.63	1392.35	1242.29	5707.89	5678.17	5776.52	5688.09	2.13429	8.43499e-14	7.42182e-12
ENSG00000157502.13	PWWP3B	protein_coding	67.3411	78.673	70.9785	79.3181	321.558	362.335	310.425	306.411	2.13137	2.12998e-10	2.76407e-09
ENSG00000261189.1	AL031058.1	lncRNA	16.5913	22.2135	10.6954	24.6529	82.9827	84.6243	78.5412	78.9719	2.12962	2.55722e-07	1.02249e-06
ENSG00000136404.16	TM6SF1	protein_coding	70.269	61.0873	38.8923	55.737	232.917	312.276	227.208	221.121	2.12879	8.27144e-08	3.89471e-07
ENSG00000128923.11	MINDY2	protein_coding	1807.48	1600.3	1239.69	1757.86	7200.64	8001.17	6721.82	6042.93	2.12648	1.42143e-09	1.29718e-08
ENSG00000164292.13	RHOBTB3	protein_coding	2076.84	1937.21	1677.23	1954.01	8397.29	9091.75	7951.36	7919.31	2.1253	6.44879e-12	1.8914e-10
ENSG00000274021.1	AC024909.1	lncRNA	25.3749	22.2135	18.4739	19.2936	112.215	91.7757	103.787	65.2835	2.12395	3.48039e-07	1.33717e-06
ENSG00000250305.9	TRMT9B	protein_coding	286.932	244.349	222.659	275.469	1146.67	1119.19	1152.87	1052.96	2.12018	1.80722e-11	4.10589e-10
ENSG00000204525.16	HLA-C	protein_coding	93.692	85.1519	95.2862	88.9649	381.909	359.951	434.782	401.177	2.11953	8.81585e-11	1.39641e-09
ENSG00000141179.14	PCTP	protein_coding	67.3411	65.7151	75.8401	71.815	317.786	305.124	307.62	288.511	2.118	7.51855e-11	1.23861e-09
ENSG00000168916.15	ZNF608	protein_coding	521.162	552.562	385.034	541.292	2273.54	2156.13	2129.96	2115.4	2.11704	1.3475e-10	1.94014e-09
ENSG00000172733.11	PURG	protein_coding	38.0624	30.5436	25.28	30.0122	147.106	122.765	129.967	137.938	2.11505	7.74795e-09	5.24174e-08
ENSG00000109762.16	SNX25	protein_coding	448.941	395.216	443.373	465.19	1799.22	1969.01	1855.07	1921.65	2.10641	9.20838e-13	4.38031e-11
ENSG00000198842.10	DUSP27	protein_coding	17.5673	12.0323	14.5846	12.8624	68.838	64.3622	56.1008	57.9128	2.10505	5.73027e-08	2.84588e-07
ENSG00000163453.11	IGFBP7	protein_coding	38.0624	33.3203	49.5877	39.659	148.992	168.057	170.173	204.274	2.10277	1.83074e-08	1.08236e-07
ENSG00000268785.1	RPL7P50	processed_pseudogene	20.4951	12.0323	13.6123	11.7905	57.5221	56.0189	57.0359	80.0249	2.10013	7.15051e-07	2.51142e-06
ENSG00000158423.17	RIBC1	protein_coding	64.4133	71.2685	66.117	85.7493	288.554	315.851	287.049	341.159	2.10007	1.00378e-09	9.67674e-09
ENSG00000166401.15	SERPINB8	protein_coding	31.2307	33.3203	27.2246	45.0184	140.505	151.37	143.992	149.52	2.09947	1.15013e-08	7.30079e-08
ENSG00000168702.17	LRP1B	protein_coding	15.6153	35.1715	16.5292	31.0841	130.132	108.462	93.5014	90.5545	2.09886	2.36028e-06	7.12903e-06
ENSG00000132635.17	PCED1A	protein_coding	3297.76	3361.65	4011.74	3310.99	14772.8	13022.6	16351.5	15405.8	2.09061	4.28397e-11	8.07061e-10
ENSG00000154734.15	ADAMTS1	protein_coding	142.49	127.728	128.345	145.774	521.471	640.046	560.073	598.081	2.09028	7.56453e-11	1.24215e-09
ENSG00000132670.20	PTPRA	protein_coding	4420.12	4247.42	4148.84	4204.93	18361.8	16890.3	18857.4	18125.6	2.08538	1.1319e-13	9.16481e-12
ENSG00000146592.17	CREB5	protein_coding	63.4373	47.2038	47.6431	47.1621	212.172	243.146	212.248	206.38	2.08359	2.54059e-09	2.10178e-08
ENSG00000076716.9	GPC4	protein_coding	2804.91	2623.98	2670.93	2769.7	11669.4	11437.4	11485.7	11363.5	2.08003	2.65807e-14	3.2112e-12
ENSG00000101247.18	NDUFAF5	protein_coding	369.888	377.63	375.311	383.728	1508.78	1660.31	1568.02	1598.39	2.0715	1.60942e-13	1.1673e-11
ENSG00000148926.10	ADM	protein_coding	15.6153	12.0323	14.5846	18.2217	56.5791	65.5541	58.9059	73.7071	2.07025	9.48913e-08	4.37537e-07
ENSG00000203799.13	CCDC162P	transcribed_unitary_pseudogene	34.1586	36.097	25.28	34.2997	157.479	127.532	115.007	146.361	2.06976	2.95953e-08	1.63166e-07
ENSG00000144152.13	FBLN7	protein_coding	55.6296	62.0128	50.56	56.8089	248.948	218.116	207.573	271.663	2.06915	2.52247e-09	2.08907e-08
ENSG00000130584.11	ZBTB46	protein_coding	120.043	131.43	134.179	113.618	504.497	507.746	541.373	538.062	2.06404	2.3325e-11	5.01487e-10
ENSG00000112290.13	WASF1	protein_coding	2796.12	2808.16	2905.26	2897.25	11743	11870.1	12191.6	11863.7	2.06316	1.95639e-14	2.61229e-12
ENSG00000066382.16	MPPED2	protein_coding	77.1007	71.2685	70.0062	66.4557	326.273	253.873	309.49	300.093	2.06196	6.70423e-10	6.9423e-09
ENSG00000274312.1	AC015722.2	lncRNA	49.7739	44.4271	93.3416	56.8089	248.948	235.995	259.934	274.822	2.06081	2.41953e-07	9.74856e-07
ENSG00000112796.10	ENPP5	protein_coding	105.404	97.1843	96.2585	103.971	421.515	424.314	453.482	380.118	2.05983	6.61024e-11	1.1291e-09
ENSG00000145014.17	TMEM44	protein_coding	333.778	338.757	376.283	334.422	1491.8	1387.36	1409.07	1480.46	2.05976	7.7173e-13	3.79968e-11
ENSG00000233695.2	GAS6-AS1	lncRNA	32.2066	30.5436	30.1416	28.9404	158.422	101.311	135.577	111.614	2.05855	6.90789e-08	3.33392e-07
ENSG00000185272.14	RBM11	protein_coding	23.423	28.6925	26.2523	25.7248	111.272	108.462	104.722	109.508	2.05263	2.04306e-09	1.75406e-08
ENSG00000198590.12	C3orf35	lncRNA	74.1729	55.5339	55.4216	72.8869	287.611	275.327	251.519	251.657	2.04838	2.56408e-09	2.11892e-08
ENSG00000250483.1	PPM1AP1	processed_pseudogene	12.6875	15.7346	14.5846	13.9343	55.6362	59.5946	64.516	56.8598	2.04375	2.48303e-08	1.39781e-07
ENSG00000138613.14	APH1B	protein_coding	11.7115	18.5113	14.5846	10.7187	65.066	61.9784	48.6207	56.8598	2.04244	3.52995e-07	1.35347e-06
ENSG00000120738.8	EGR1	protein_coding	16455.6	16574.1	19642.6	20184.3	77993.4	59545.7	87127.4	75133.9	2.04098	1.2531e-09	1.16807e-08
ENSG00000236204.6	LINC01376	lncRNA	57.5816	46.2782	46.6708	84.6774	246.119	231.227	233.754	250.604	2.04025	6.65317e-08	3.22531e-07
ENSG00000142871.17	CCN1	protein_coding	605.094	707.131	813.822	711.719	2895.91	2787.84	2911.63	3075.69	2.04004	2.34407e-11	5.03265e-10
ENSG00000023445.14	BIRC3	protein_coding	29.2788	30.5436	17.5016	24.6529	116.93	119.189	100.047	84.2367	2.03365	2.38681e-07	9.64483e-07
ENSG00000155158.20	TTC39B	protein_coding	180.552	168.453	125.428	156.492	695.923	738.973	560.073	587.551	2.03035	4.07944e-09	3.1142e-08
ENSG00000100346.18	CACNA1I	protein_coding	392.335	367.449	362.671	392.303	1623.82	1582.83	1536.23	1435.18	2.02843	9.44029e-13	4.42154e-11
ENSG00000157680.15	DGKI	protein_coding	95.6439	85.1519	77.7847	99.6835	367.764	413.587	365.59	313.782	2.02731	1.58865e-09	1.41583e-08
ENSG00000198624.13	CCDC69	protein_coding	46.846	39.7993	39.8646	35.3716	165.022	157.33	165.497	173.738	2.02591	1.55142e-09	1.3908e-08
ENSG00000168389.17	MFSD2A	protein_coding	86.8603	61.0873	83.6185	78.2462	314.014	313.468	297.334	336.947	2.02588	1.42449e-09	1.29919e-08
ENSG00000179915.23	NRXN1	protein_coding	29.2788	40.7248	19.4462	32.156	127.303	128.724	118.747	123.196	2.02573	1.21112e-07	5.4111e-07
ENSG00000288049.1	AC010889.2	lncRNA	36.1105	40.7248	21.3908	36.4434	154.65	168.057	115.007	112.667	2.02255	6.89881e-07	2.43651e-06
ENSG00000163328.13	GPR155	protein_coding	2274.96	2063.08	1815.3	2284.15	8898.01	9393.3	7882.17	8090.94	2.02192	5.45721e-11	9.69307e-10
ENSG00000106571.14	GLI3	protein_coding	921.305	766.367	668.948	898.224	3488.1	3205	3245.43	3206.26	2.01495	1.25545e-10	1.8524e-09
ENSG00000107104.18	KANK1	protein_coding	1346.82	1312.45	1070.51	1348.41	5234.51	5196.65	5071.52	4977.34	2.01197	9.95846e-12	2.62184e-10
ENSG00000113140.11	SPARC	protein_coding	145.418	153.644	161.403	143.63	611.998	578.068	649.835	598.081	2.01192	1.40538e-11	3.40107e-10
ENSG00000261308.2	FIGNL2	protein_coding	18.5432	13.8835	13.6123	8.57493	58.4651	54.827	56.1008	53.7009	2.01185	3.33809e-07	1.28933e-06
ENSG00000072657.9	TRHDE	protein_coding	53.6777	31.4692	35.9754	46.0902	188.597	177.592	156.147	150.573	2.01026	6.93886e-08	3.34675e-07
ENSG00000138162.19	TACC2	protein_coding	1039.4	996.833	1045.23	983.973	4124.62	4158.51	3982.22	4105.49	2.00928	4.60172e-14	4.73293e-12
ENSG00000077522.13	ACTN2	protein_coding	89.7882	61.0873	68.0616	58.9526	281.953	317.043	273.024	249.551	2.00803	1.28715e-08	8.07628e-08
ENSG00000122335.17	SERAC1	protein_coding	362.081	368.375	345.17	369.794	1422.02	1573.3	1424.03	1394.12	2.00701	9.42133e-13	4.42154e-11
ENSG00000204745.4	AC083899.1	unprocessed_pseudogene	214.711	212.88	274.191	215.445	918.468	929.676	964.934	864.48	2.00264	8.53816e-11	1.36637e-09
ENSG00000162383.12	SLC1A7	protein_coding	10037.7	7946.9	9258.32	9304.87	2298.06	2095.35	2379.61	2325.99	-2.00533	1.42978e-11	3.43824e-10
ENSG00000140332.16	TLE3	protein_coding	5813.79	6049.49	6008.87	5951	1506.89	1429.08	1401.59	1595.23	-2.00549	2.51832e-13	1.66669e-11
ENSG00000189057.11	FAM111B	protein_coding	672.436	679.364	668.948	674.204	178.224	147.795	154.277	187.427	-2.01016	4.21668e-11	7.97346e-10
ENSG00000162975.5	KCNF1	protein_coding	492.859	523.87	582.413	503.777	128.246	114.422	137.447	140.044	-2.01127	1.30194e-10	1.89867e-09
ENSG00000151136.15	BTBD11	protein_coding	52.7018	85.1519	56.3939	79.3181	17.9167	21.4541	18.7003	9.47663	-2.0128	4.62991e-06	1.29007e-05
ENSG00000261770.1	AC006504.1	lncRNA	276.196	229.54	140.012	247.601	46.2063	73.8973	54.2308	48.4361	-2.01306	1.56983e-06	5.00964e-06
ENSG00000156509.14	FBXO43	protein_coding	619.734	628.458	667.004	590.598	171.623	148.987	164.562	133.726	-2.01316	8.90897e-11	1.40348e-09
ENSG00000007062.11	PROM1	protein_coding	11247.9	10336.7	10204.4	10913.7	2575.29	2634.08	2618.04	2728.22	-2.01633	1.42241e-13	1.07188e-11
ENSG00000281852.1	LINC00891	lncRNA	133.706	145.314	88.4801	114.69	33.0045	34.5649	27.1154	24.2181	-2.02133	3.07249e-07	1.20107e-06
ENSG00000167434.10	CA4	protein_coding	11415.8	12887.6	15021.2	12309.3	3241.98	2852.2	3207.1	3406.32	-2.02221	7.57541e-11	1.2426e-09
ENSG00000088325.16	TPX2	protein_coding	15504.1	18223.4	18160.8	16958	4606.49	3837.89	4333.79	4159.19	-2.02272	8.86258e-12	2.40904e-10
ENSG00000159259.8	CHAF1B	protein_coding	1747.94	1857.61	1847.39	1657.1	439.431	430.273	424.496	452.772	-2.02513	5.24631e-13	2.85212e-11
ENSG00000010278.14	CD9	protein_coding	903.738	789.507	849.798	873.571	221.602	202.622	212.248	201.115	-2.02548	5.49149e-12	1.67854e-10
ENSG00000158813.18	EDA	protein_coding	1660.11	1664.17	1441.93	1623.88	393.225	369.487	388.966	412.76	-2.02896	2.41888e-12	8.78762e-11
ENSG00000130830.15	MPP1	protein_coding	833.469	781.176	1005.37	855.349	181.053	207.389	215.053	246.392	-2.03278	6.12443e-10	6.44717e-09
ENSG00000132026.13	RTBDN	protein_coding	167.865	173.081	184.739	170.427	45.2633	32.1811	49.5557	41.0654	-2.03449	5.25439e-09	3.83057e-08
ENSG00000070729.14	CNGB1	protein_coding	403.071	413.727	377.256	450.184	116.93	94.1595	104.722	82.1308	-2.03921	1.07688e-09	1.02837e-08
ENSG00000134042.13	MRO	protein_coding	135.658	137.909	131.262	146.846	38.6624	30.9892	28.0504	35.8006	-2.04048	4.18166e-09	3.18337e-08
ENSG00000198056.15	PRIM1	protein_coding	3581.77	3773.53	3906.74	3499.64	852.459	969.008	892.003	876.062	-2.04122	6.93637e-13	3.50456e-11
ENSG00000132376.20	INPP5K	protein_coding	3471.48	3202.45	3686.02	3279.91	847.744	804.527	846.188	810.779	-2.04239	5.55884e-13	2.98999e-11
ENSG00000287617.1	AC092902.6	lncRNA	75.1488	52.7572	56.3939	80.3899	12.2588	9.53514	16.8303	24.2181	-2.05193	4.93559e-06	1.36475e-05
ENSG00000279196.1	AC135048.4	TEC	53.6777	66.6406	69.0339	71.815	14.1448	15.4946	16.8303	15.7944	-2.0583	5.03575e-08	2.55259e-07
ENSG00000272808.4	AC015712.6	lncRNA	189.336	176.783	178.905	163.995	41.4914	48.8676	41.1406	38.9595	-2.05932	1.06994e-09	1.02496e-08
ENSG00000184838.15	PRR16	protein_coding	141.514	147.165	140.012	158.636	33.9475	41.7162	28.9854	36.8536	-2.05977	4.35916e-09	3.28979e-08
ENSG00000130707.18	ASS1	protein_coding	42904.1	43201.7	47792.9	44407.4	9604.31	11501.8	9763.42	11751	-2.06495	1.3489e-11	3.29582e-10
ENSG00000103168.16	TAF1C	protein_coding	5859.66	6154.08	6962.7	6094.63	1548.38	1325.38	1583.91	1522.58	-2.06643	7.80605e-12	2.16832e-10
ENSG00000140481.15	CCDC33	protein_coding	754.416	834.859	832.296	748.162	195.198	183.551	175.783	200.062	-2.07043	9.10764e-12	2.45809e-10
ENSG00000248787.2	AC092903.2	lncRNA	93.692	90.7053	112.788	98.6116	29.2326	23.8378	28.0504	11.5826	-2.0744	6.90253e-07	2.43726e-06
ENSG00000186326.4	RGS9BP	protein_coding	2139.3	2206.55	2109.91	2089.07	518.642	529.2	452.547	530.691	-2.07444	8.01946e-13	3.90007e-11
ENSG00000170421.12	KRT8	protein_coding	647.061	727.494	825.49	814.618	173.509	151.37	191.678	195.85	-2.07607	4.57334e-10	5.13767e-09
ENSG00000207751.3	AP000553.1	lncRNA	88.8122	105.514	93.3416	83.6055	23.5746	20.2622	21.5053	22.1121	-2.07784	8.68782e-09	5.76505e-08
ENSG00000173826.14	KCNH6	protein_coding	504.571	491.475	512.407	460.902	119.759	108.462	103.787	133.726	-2.07955	1.03715e-10	1.58988e-09
ENSG00000120457.12	KCNJ5	protein_coding	273.268	315.618	323.779	257.248	76.3818	58.4027	80.4112	57.9128	-2.08806	6.1244e-09	4.31789e-08
ENSG00000177462.7	OR2T8	protein_coding	107.355	96.2587	125.428	115.762	29.2326	22.646	24.3104	27.3769	-2.09039	1.16598e-08	7.39524e-08
ENSG00000213578.6	CPLX3	protein_coding	4979.34	4600.98	5242.69	4776.23	1120.27	1237.18	1072.46	1174.05	-2.09099	1.02843e-12	4.65917e-11
ENSG00000137877.10	SPTBN5	protein_coding	241.062	253.605	241.133	254.032	62.2371	48.8676	44.8807	74.7601	-2.09818	9.33861e-09	6.11934e-08
ENSG00000092200.12	RPGRIP1	protein_coding	6853.18	7682.19	7298.15	7475.19	1917.09	1589.98	1713.88	1607.87	-2.10057	3.07652e-12	1.06192e-10
ENSG00000244457.2	ENO1P1	transcribed_processed_pseudogene	120.043	141.611	172.099	141.486	19.8027	14.3027	53.2958	44.2243	-2.10072	1.66237e-05	4.03969e-05
ENSG00000094804.12	CDC6	protein_coding	2723.9	2979.39	3010.27	2877.96	704.41	703.216	663.86	630.723	-2.10096	3.71538e-13	2.21787e-11
ENSG00000085840.13	ORC1	protein_coding	1397.57	1491.08	1435.13	1444.88	351.734	312.276	314.165	363.271	-2.1032	1.2349e-12	5.22156e-11
ENSG00000107736.21	CDH23	protein_coding	142.49	109.217	119.594	130.768	31.1185	28.6054	30.8555	25.271	-2.10522	7.3026e-09	5.01399e-08
ENSG00000248550.4	OTX2-AS1	lncRNA	1138.94	1051.44	1067.59	1090.09	256.492	253.873	247.779	251.657	-2.10582	3.25555e-13	2.00632e-11
ENSG00000267719.1	LINC02078	lncRNA	128.827	124.026	111.815	98.6116	33.0045	30.9892	23.3754	20.0062	-2.10836	6.14484e-08	3.0144e-07
ENSG00000225792.2	AC004540.2	lncRNA	155.177	146.239	134.179	137.199	30.1755	26.2216	35.5305	40.0124	-2.10868	7.24416e-09	4.98286e-08
ENSG00000280255.1	AC004947.2	TEC	128.827	98.1098	105.982	121.121	25.4606	20.2622	32.7255	25.271	-2.10906	3.94292e-08	2.07966e-07
ENSG00000186648.15	CARMIL3	protein_coding	1005.24	981.098	1177.47	1066.51	250.834	227.651	242.169	257.975	-2.10963	1.03064e-11	2.67719e-10
ENSG00000196517.11	SLC6A9	protein_coding	7351.9	6747.37	6951.03	7443.04	1602.13	1707.98	1532.49	1753.18	-2.11155	5.50725e-13	2.97274e-11
ENSG00000274373.1	AC148476.1	lncRNA	123.947	137.909	166.265	136.127	30.1755	23.8378	40.2056	34.7477	-2.11258	4.03865e-08	2.12134e-07
ENSG00000281406.2	BLACAT1	protein_coding	1719.64	1486.46	1367.07	1542.41	380.023	345.649	356.24	325.364	-2.11739	1.77359e-11	4.04761e-10
ENSG00000198682.13	PAPSS2	protein_coding	2277.89	2347.23	2248.95	2462.08	545.989	563.765	534.828	503.315	-2.12003	2.30204e-13	1.55741e-11
ENSG00000148204.12	CRB2	protein_coding	211.783	261.935	224.603	232.595	56.5791	41.7162	57.0359	56.8598	-2.1224	2.23732e-09	1.89308e-08
ENSG00000183570.16	PCBP3	protein_coding	1417.09	1269.87	1402.07	1344.12	325.33	308.7	278.634	328.523	-2.13038	2.52667e-12	9.09244e-11
ENSG00000150551.11	LYPD1	protein_coding	152.25	131.43	118.622	127.552	29.2326	29.7973	26.1804	35.8006	-2.13059	7.48412e-09	5.10638e-08
ENSG00000168818.10	STX18	protein_coding	5503.43	7154.61	7434.27	6409.76	1469.17	1545.88	1473.58	1557.33	-2.13249	4.56606e-11	8.45554e-10
ENSG00000111665.11	CDCA3	protein_coding	3216.76	3693	3857.15	3495.35	874.148	724.67	879.848	767.607	-2.13264	1.44435e-11	3.4678e-10
ENSG00000100297.16	MCM5	protein_coding	8953.44	9635.13	10357	9538.53	2139.63	2085.81	2224.4	2287.03	-2.13882	3.77727e-13	2.22859e-11
ENSG00000259556.2	AC090971.3	unprocessed_pseudogene	58.5575	78.673	89.4524	57.8808	15.0878	15.4946	19.6353	13.6885	-2.14285	4.45211e-07	1.65575e-06
ENSG00000183876.9	ARSI	protein_coding	5389.24	5433.99	5814.4	5628.37	1359.79	1030.99	1324.91	1316.2	-2.14334	1.74808e-11	4.0014e-10
ENSG00000103044.11	HAS3	protein_coding	263.509	239.721	259.606	241.17	51.8642	58.4027	58.9059	57.9128	-2.14389	1.2524e-10	1.85088e-09
ENSG00000168792.5	ABHD15	protein_coding	2792.22	2758.18	3023.88	2743.98	647.831	606.673	642.355	662.311	-2.14391	1.56857e-13	1.15907e-11
ENSG00000225472.2	AL136366.1	lncRNA	81.9805	70.3429	61.2554	68.5994	13.2018	19.0703	14.9602	16.8473	-2.14456	4.9923e-08	2.53732e-07
ENSG00000231864.2	AL807752.3	lncRNA	97.5959	92.5565	107.926	136.127	28.2896	1.19189	16.8303	49.4891	-2.1454	0.000347358	0.000634294
ENSG00000229891.2	LINC01315	lncRNA	168.841	185.113	205.157	207.942	49.0353	36.9487	47.6857	37.9065	-2.14623	3.60537e-09	2.79788e-08
ENSG00000186197.14	EDARADD	protein_coding	968.151	1075.51	1023.84	975.398	207.457	271.751	201.963	235.863	-2.14732	5.93016e-11	1.03519e-09
ENSG00000167646.13	DNAAF3	protein_coding	51.7258	65.7151	64.1724	63.2401	17.9167	8.34325	15.8952	11.5826	-2.14775	3.61806e-07	1.38307e-06
ENSG00000125931.11	CITED1	protein_coding	515.306	486.847	688.394	547.723	126.36	106.078	135.577	133.726	-2.15103	2.24651e-09	1.89874e-08
ENSG00000159674.12	SPON2	protein_coding	4634.83	4409.39	5084.2	4566.15	1084.43	945.17	1122.02	1050.85	-2.15154	1.83988e-12	7.01922e-11
ENSG00000114805.17	PLCH1	protein_coding	1518.59	1884.45	1511.94	1748.21	406.427	361.143	353.435	372.748	-2.15596	2.88992e-11	5.89684e-10
ENSG00000120049.19	KCNIP2	protein_coding	2044.63	1912.22	2080.74	2007.6	444.146	454.111	476.857	428.554	-2.15629	1.66953e-13	1.19876e-11
ENSG00000285043.1	AC093512.2	protein_coding	521.162	565.52	681.588	575.592	148.992	98.9271	139.317	133.726	-2.15955	2.01918e-09	1.73649e-08
ENSG00000153395.10	LPCAT1	protein_coding	13859.6	13467	14504.9	13455.1	3152.4	2849.81	3214.58	3099.91	-2.16585	1.52518e-13	1.1325e-11
ENSG00000258171.2	LINC02412	lncRNA	103.452	134.207	104.037	79.3181	26.4036	17.8784	23.3754	25.271	-2.1673	1.96986e-07	8.2039e-07
ENSG00000164638.10	SLC29A4	protein_coding	13553.1	14163	15353.7	13917.1	3417.38	2632.89	3232.34	3392.63	-2.1678	2.08763e-11	4.61889e-10
ENSG00000118515.11	SGK1	protein_coding	11589.5	14647.1	13919.6	13460.5	2859.13	3032.17	2981.76	3051.48	-2.16889	3.71797e-12	1.23032e-10
ENSG00000235563.1	AL445183.2	lncRNA	86.8603	78.673	55.4216	94.3242	16.9737	17.8784	16.8303	17.9003	-2.17149	2.32985e-07	9.44724e-07
ENSG00000267121.6	AC008105.3	lncRNA	121.019	142.537	137.096	129.696	34.8905	28.6054	24.3104	29.4829	-2.17191	4.06804e-09	3.10862e-08
ENSG00000175643.10	RMI2	protein_coding	1086.24	1110.68	1229	1100.81	261.207	233.611	251.519	254.816	-2.17428	1.41926e-12	5.84553e-11
ENSG00000157216.15	SSBP3	protein_coding	24448.7	24007.3	25886.7	24143.8	5507.04	5087	5438.04	5750.21	-2.17661	1.18565e-13	9.54921e-12
ENSG00000175189.4	INHBC	protein_coding	249.845	208.252	198.351	203.654	42.4344	60.7865	43.9457	44.2243	-2.17728	5.25108e-09	3.82999e-08
ENSG00000158321.18	AUTS2	protein_coding	18053.3	18256.8	15944.9	18100.6	4123.68	3796.18	3743.8	3830.67	-2.18277	4.38901e-13	2.50223e-11
ENSG00000259316.11	AC087632.2	protein_coding	973.031	1161.58	1088.99	1123.32	277.238	219.308	208.508	245.339	-2.19077	7.16422e-11	1.19445e-09
ENSG00000167191.12	GPRC5B	protein_coding	12302	12571.9	12152.9	12168.9	2828.01	2556.61	2585.31	2789.29	-2.19271	6.37741e-14	6.06731e-12
ENSG00000246922.8	UBAP1L	protein_coding	2610.69	2405.54	2194.5	2546.75	542.217	476.757	591.864	518.056	-2.19285	8.16585e-12	2.24775e-10
ENSG00000116396.14	KCNC4	protein_coding	1887.5	1863.16	1418.6	1900.42	401.712	375.446	374.006	393.807	-2.19295	8.45143e-11	1.35419e-09
ENSG00000261285.7	AC009117.2	lncRNA	149.322	120.323	90.4247	133.983	36.7764	14.3027	28.0504	26.324	-2.19494	1.13549e-06	3.77261e-06
ENSG00000178752.16	ERFE	protein_coding	814.925	864.477	949.945	888.577	184.825	188.319	182.328	210.592	-2.19955	6.02083e-12	1.79002e-10
ENSG00000129158.11	SERGEF	protein_coding	2583.36	3182.09	3544.06	2889.75	651.603	666.268	662.925	670.735	-2.20212	3.94957e-11	7.55281e-10
ENSG00000273056.1	AL354694.1	lncRNA	187.384	229.54	210.019	218.661	49.0353	48.8676	38.3356	47.3832	-2.20464	9.99089e-10	9.64371e-09
ENSG00000166482.11	MFAP4	protein_coding	2646.8	2810.94	2979.15	2482.44	591.252	562.573	585.319	626.511	-2.20611	1.40529e-12	5.82869e-11
ENSG00000131153.9	GINS2	protein_coding	790.527	863.552	937.305	800.684	172.566	172.824	193.548	194.797	-2.20725	1.34145e-11	3.28817e-10
ENSG00000165905.18	LARGE2	protein_coding	564.104	572.924	614.499	568.089	115.044	109.654	121.552	153.732	-2.21234	1.50539e-10	2.11294e-09
ENSG00000167553.15	TUBA1C	protein_coding	499.691	443.345	608.665	549.867	129.189	59.5946	140.252	116.878	-2.2162	1.66819e-07	7.10894e-07
ENSG00000171724.3	VAT1L	protein_coding	3428.54	3359.8	3279.6	3483.56	813.797	685.338	748.011	664.417	-2.21622	1.1098e-12	4.91076e-11
ENSG00000112984.12	KIF20A	protein_coding	4729.5	5794.96	5283.52	5159.96	1190.99	992.846	1187.47	1128.77	-2.21838	7.17926e-12	2.03506e-10
ENSG00000116329.11	OPRD1	protein_coding	11235.2	11362.2	10439.7	10636.1	2518.71	2256.25	2275.82	2301.77	-2.22298	1.45792e-13	1.08787e-11
ENSG00000228624.7	HDAC2-AS2	lncRNA	273.268	335.054	304.333	303.338	67.895	69.1297	56.1008	67.3894	-2.22474	2.86376e-10	3.52973e-09
ENSG00000162992.3	NEUROD1	protein_coding	4334.23	4720.38	4423.03	4585.44	954.302	918.949	1010.75	977.146	-2.22506	6.45e-14	6.09015e-12
ENSG00000188816.3	HMX2	protein_coding	77.1007	90.7053	116.677	66.4557	21.6887	11.9189	14.0252	26.324	-2.23374	2.11679e-06	6.48587e-06
ENSG00000106069.22	CHN2	protein_coding	4984.22	5779.23	5285.47	5363.62	1173.07	1106.08	1180.92	1087.71	-2.23444	2.76394e-13	1.78783e-11
ENSG00000099377.14	HSD3B7	protein_coding	347.441	342.459	387.951	346.213	77.3248	61.9784	81.3462	80.0249	-2.23537	1.71319e-10	2.32831e-09
ENSG00000081052.12	COL4A4	protein_coding	4550.9	4710.2	3406.97	4524.35	1026.91	923.716	848.058	850.791	-2.23555	2.19531e-10	2.82716e-09
ENSG00000175906.5	ARL4D	protein_coding	6457.92	5875.48	7265.09	6589.83	1258.89	1384.98	1309.95	1573.12	-2.24503	1.49158e-11	3.55317e-10
ENSG00000166387.13	PPFIBP2	protein_coding	1195.55	1667.87	1559.58	1365.56	309.299	297.973	302.945	305.358	-2.2511	1.11241e-10	1.68154e-09
ENSG00000103154.9	NECAB2	protein_coding	436.254	446.122	494.905	460.902	99.9565	81.0487	99.1115	103.19	-2.25504	5.03585e-11	9.09176e-10
ENSG00000104537.17	ANXA13	protein_coding	240.086	173.081	102.092	195.08	38.6624	54.827	26.1804	30.5358	-2.2571	5.70134e-06	1.55168e-05
ENSG00000267709.1	AC024592.2	lncRNA	135.658	124.026	164.32	100.755	29.2326	26.2216	21.5053	32.6417	-2.25982	8.80804e-08	4.10646e-07
ENSG00000163873.10	GRIK3	protein_coding	1563.49	1558.65	1245.53	1577.79	322.501	307.508	280.504	326.417	-2.26519	2.82904e-11	5.82345e-10
ENSG00000133661.16	SFTPD	protein_coding	1005.24	1280.06	1415.68	1092.23	248.948	245.53	256.194	245.339	-2.26599	1.96869e-10	2.5901e-09
ENSG00000184313.20	MROH7	protein_coding	95.6439	75.8963	84.5908	80.3899	22.6317	21.4541	13.0902	12.6355	-2.26754	1.13141e-07	5.09987e-07
ENSG00000135480.16	KRT7	protein_coding	175.673	216.582	234.326	197.223	37.7194	38.1405	41.1406	53.7009	-2.26909	5.57143e-09	3.9985e-08
ENSG00000233225.3	AC004987.2	processed_pseudogene	139.562	178.634	177.932	188.648	30.1755	38.1405	28.9854	45.2772	-2.27033	1.87422e-08	1.1028e-07
ENSG00000226581.2	LINC02848	lncRNA	99.5478	98.1098	61.2554	88.9649	17.9167	20.2622	14.0252	20.0062	-2.27264	2.08815e-07	8.59542e-07
ENSG00000237356.7	AL365295.1	lncRNA	63.4373	57.385	54.4493	64.3119	16.9737	15.4946	6.5451	10.5296	-2.27394	5.54182e-07	2.00708e-06
ENSG00000261606.5	AC091230.1	lncRNA	404.047	331.352	326.696	332.278	55.6362	76.2811	75.7361	81.0779	-2.27505	1.51105e-09	1.35941e-08
ENSG00000139269.3	INHBE	protein_coding	5182.34	5230.37	5785.24	5386.13	944.872	1314.66	942.494	1251.97	-2.28031	2.10091e-10	2.731e-09
ENSG00000127564.17	PKMYT1	protein_coding	1757.7	1770.6	2071.99	1743.93	430.001	306.316	403.926	364.324	-2.28062	7.84225e-11	1.27791e-09
ENSG00000125740.14	FOSB	protein_coding	11591.5	13056	14924	15178.7	2934.57	2481.52	3733.51	2094.34	-2.28206	1.43673e-08	8.8114e-08
ENSG00000152253.9	SPC25	protein_coding	683.171	812.646	730.204	665.629	161.251	126.341	167.368	135.832	-2.2836	1.43217e-10	2.03363e-09
ENSG00000126259.19	KIRREL2	protein_coding	279.124	313.766	308.222	282.973	57.5221	60.7865	56.1008	67.3894	-2.29304	8.73681e-11	1.38967e-09
ENSG00000176387.7	HSD11B2	protein_coding	140.538	152.718	156.542	131.839	27.3466	17.8784	39.2706	31.5888	-2.30124	4.36653e-08	2.26387e-07
ENSG00000185633.10	NDUFA4L2	protein_coding	278.148	253.605	346.142	232.595	58.4651	44.1	55.1658	66.3364	-2.30152	1.18459e-08	7.50388e-08
ENSG00000164946.19	FREM1	protein_coding	1027.68	996.833	806.044	995.763	207.457	205.005	177.653	185.321	-2.30353	4.29379e-11	8.07911e-10
ENSG00000165091.17	TMC1	protein_coding	112.235	81.4497	82.6462	83.6055	22.6317	13.1108	16.8303	18.9533	-2.30848	7.32008e-08	3.50618e-07
ENSG00000169031.19	COL4A3	protein_coding	1330.23	1470.72	1067.59	1368.77	280.067	274.135	242.169	255.869	-2.31603	8.95049e-11	1.40603e-09
ENSG00000253831.3	ETV3L	protein_coding	408.927	239.721	337.391	311.913	62.2371	48.8676	75.7361	71.6012	-2.31626	4.95148e-08	2.52163e-07
ENSG00000092470.12	WDR76	protein_coding	2643.87	2696.17	2576.62	2682.88	542.217	533.968	511.453	537.009	-2.31873	1.33263e-14	1.93194e-12
ENSG00000179314.14	WSCD1	protein_coding	889.098	786.73	873.133	795.324	164.08	162.097	147.732	195.85	-2.32124	2.53396e-11	5.30489e-10
ENSG00000254166.3	CASC19	lncRNA	90.7642	83.3008	61.2554	63.2401	18.8597	11.9189	14.9602	12.6355	-2.33148	1.84852e-07	7.75583e-07
ENSG00000137841.12	PLCB2	protein_coding	284.98	261.935	301.416	246.529	48.0923	59.5946	52.3608	57.9128	-2.33267	2.68999e-10	3.36459e-09
ENSG00000064655.19	EYA2	protein_coding	3104.52	3113.6	3511.01	3115.91	689.323	557.806	628.329	663.364	-2.33646	1.97058e-12	7.38821e-11
ENSG00000138316.11	ADAMTS14	protein_coding	98.5718	76.8219	105.009	72.8869	14.1448	15.4946	18.7003	21.0592	-2.34066	7.2011e-08	3.45571e-07
ENSG00000175264.8	CHST1	protein_coding	239.11	304.511	295.582	246.529	56.5791	52.4433	57.0359	46.3302	-2.34861	7.68507e-10	7.77806e-09
ENSG00000154217.15	PITPNC1	protein_coding	2118.81	1991.81	2234.36	2161.95	427.173	407.627	411.406	422.237	-2.34913	6.37297e-14	6.06731e-12
ENSG00000155368.16	DBI	protein_coding	13514.1	13108.8	15339.1	13950.3	2578.12	2747.31	2722.76	2925.12	-2.3493	4.10915e-13	2.38739e-11
ENSG00000176124.14	DLEU1	lncRNA	1655.23	1723.4	1792.94	1703.19	341.361	352.8	343.15	311.676	-2.34939	1.06921e-13	8.8937e-12
ENSG00000134668.12	SPOCD1	protein_coding	723.185	462.782	579.496	603.46	104.671	117.997	131.837	109.508	-2.34941	2.57868e-09	2.12867e-08
ENSG00000234233.1	KCNH1-IT1	lncRNA	51.7258	50.906	70.9785	62.1682	11.3158	3.57568	13.0902	16.8473	-2.35007	2.94073e-06	8.67853e-06
ENSG00000180532.10	ZSCAN4	protein_coding	152.25	152.718	169.182	151.133	34.8905	34.5649	24.3104	28.4299	-2.35677	1.56331e-09	1.39816e-08
ENSG00000213347.10	MXD3	protein_coding	1669.87	1998.29	2123.52	1753.57	398.883	296.781	359.98	410.654	-2.35907	1.36002e-10	1.94937e-09
ENSG00000259772.6	AC012236.1	lncRNA	58.5575	53.6827	61.2554	62.1682	10.3728	14.3027	7.48011	13.6885	-2.37226	6.38993e-08	3.11655e-07
ENSG00000086159.13	AQP6	protein_coding	162.985	139.76	113.76	135.055	28.2896	26.2216	30.8555	20.0062	-2.37528	1.40266e-08	8.66176e-08
ENSG00000100162.15	CENPM	protein_coding	533.849	627.533	671.865	574.52	125.417	81.0487	113.137	141.097	-2.377	2.21642e-09	1.87853e-08
ENSG00000132832.10	AL139352.1	lncRNA	154.201	168.453	176.96	163.995	32.0615	25.0297	33.6605	35.8006	-2.378	8.03299e-10	8.02877e-09
ENSG00000164929.17	BAALC	protein_coding	81.0046	75.8963	87.5078	82.5337	12.2588	17.8784	14.9602	17.9003	-2.37914	6.26457e-09	4.39849e-08
ENSG00000138669.9	PRKG2	protein_coding	709.522	608.096	502.684	650.623	128.246	128.724	110.332	107.402	-2.38013	4.2338e-10	4.85658e-09
ENSG00000170624.13	SGCD	protein_coding	570.936	490.549	374.339	521.999	96.1845	119.189	97.2415	63.1776	-2.3842	2.71984e-08	1.51487e-07
ENSG00000280604.1	AJ239328.1	lncRNA	242.038	194.369	155.569	220.804	50.9212	38.1405	28.0504	37.9065	-2.38479	5.96712e-08	2.94812e-07
ENSG00000254343.2	AC091563.1	lncRNA	152.25	161.048	165.292	144.702	21.6887	47.6757	24.3104	27.3769	-2.39118	7.20859e-08	3.45822e-07
ENSG00000142046.15	TMEM91	protein_coding	3831.61	4386.25	4929.6	4198.5	774.191	771.154	863.018	895.015	-2.39191	8.10766e-12	2.23578e-10
ENSG00000276043.5	UHRF1	protein_coding	5522.95	5926.39	5524.66	5677.67	1124.98	992.846	1021.97	1164.57	-2.39504	2.13358e-13	1.46295e-11
ENSG00000267586.7	LINC00907	lncRNA	161.033	163.825	121.539	142.558	33.9475	21.4541	28.0504	26.324	-2.4054	9.12942e-09	6.00562e-08
ENSG00000119403.15	PHF19	protein_coding	3993.62	4024.35	4201.35	3964.83	765.704	742.549	771.387	772.872	-2.40592	6.8713e-15	1.24518e-12
ENSG00000101306.10	MYLK2	protein_coding	101.5	114.77	122.511	106.115	13.2018	11.9189	25.2454	32.6417	-2.40632	5.16537e-07	1.88554e-06
ENSG00000140287.11	HDC	protein_coding	154.201	157.346	199.323	173.642	30.1755	28.6054	31.7905	36.8536	-2.41887	1.58201e-09	1.41157e-08
ENSG00000197487.9	GALP	protein_coding	157.129	185.113	241.133	169.355	31.1185	39.3324	31.7905	38.9595	-2.42031	1.41749e-08	8.72859e-08
ENSG00000214357.9	NEURL1B	protein_coding	2342.3	2330.57	2163.39	2288.43	477.151	350.416	464.702	404.336	-2.42086	8.39443e-12	2.30234e-10
ENSG00000143768.13	LEFTY2	protein_coding	94.668	104.589	108.899	97.5398	20.7457	17.8784	21.5053	14.7414	-2.42114	2.97432e-09	2.39678e-08
ENSG00000171124.13	FUT3	protein_coding	1130.16	1097.72	1252.33	1081.51	205.571	226.46	189.808	231.651	-2.42164	3.94409e-12	1.28559e-10
ENSG00000269891.2	ARHGAP19-SLIT1	protein_coding	58.5575	118.472	72.9231	73.9587	22.6317	5.95946	12.1552	17.9003	-2.42917	9.4527e-06	2.44917e-05
ENSG00000078900.15	TP73	protein_coding	1297.05	1257.84	1335.95	1249.8	250.834	203.814	232.818	262.187	-2.43248	1.71226e-12	6.66588e-11
ENSG00000117154.12	IGSF21	protein_coding	2043.66	1843.72	2226.59	1913.28	356.449	324.195	388.031	410.654	-2.43721	6.54014e-12	1.90716e-10
ENSG00000272717.1	AC112236.2	lncRNA	844.204	909.83	797.293	882.146	148.049	174.016	140.252	173.738	-2.43726	8.6911e-12	2.36665e-10
ENSG00000166007.11	TRIM51HP	transcribed_unprocessed_pseudogene	77.1007	84.2264	93.3416	85.7493	16.9737	11.9189	14.0252	18.9533	-2.44279	7.68921e-09	5.21592e-08
ENSG00000256663.1	AC112777.1	processed_pseudogene	243.014	285.999	257.662	271.182	58.4651	46.4838	46.7507	41.0654	-2.44797	3.38609e-10	4.0617e-09
ENSG00000166111.10	SVOP	protein_coding	599.239	560.892	576.579	587.382	108.443	103.695	96.3064	113.72	-2.46019	2.33571e-12	8.52619e-11
ENSG00000272942.1	AL022324.3	lncRNA	92.7161	83.3008	70.9785	69.6713	9.42986	14.3027	21.5053	11.5826	-2.46335	1.974e-07	8.21665e-07
ENSG00000147081.15	AKAP4	protein_coding	56.6056	86.0775	99.1755	75.0306	20.7457	15.4946	12.1552	8.42367	-2.46396	9.55351e-07	3.24896e-06
ENSG00000166803.13	PCLAF	protein_coding	3415.86	3591.19	3962.16	3387.1	606.34	637.662	705.001	643.358	-2.46873	5.87828e-13	3.13962e-11
ENSG00000287757.1	AC244636.3	lncRNA	156.153	137.909	163.348	154.349	27.3466	25.0297	31.7905	25.271	-2.46944	5.19029e-10	5.66905e-09
ENSG00000174628.16	IQCK	protein_coding	1104.79	1246.74	1160.94	1084.73	212.172	190.703	216.923	206.38	-2.4729	7.23686e-13	3.61179e-11
ENSG00000227082.3	LINC02798	lncRNA	202.999	182.336	162.376	182.217	26.4036	36.9487	37.4006	30.5358	-2.47531	1.3098e-09	1.21128e-08
ENSG00000182732.18	RGS6	protein_coding	1602.52	1522.55	1526.52	1524.19	277.238	281.287	283.309	267.452	-2.47637	2.14933e-14	2.74933e-12
ENSG00000182379.10	NXPH4	protein_coding	7340.18	6465.07	7696.79	6675.58	1206.08	1197.85	1203.36	1444.66	-2.47973	3.29133e-12	1.11583e-10
ENSG00000147655.12	RSPO2	protein_coding	102.476	110.142	93.3416	79.3181	16.0308	17.8784	21.5053	12.6355	-2.49039	2.15148e-08	1.23958e-07
ENSG00000116147.17	TNR	protein_coding	166.889	161.048	97.2309	130.768	28.2896	21.4541	31.7905	15.7944	-2.49154	2.99673e-07	1.17568e-06
ENSG00000157782.9	CABP1	protein_coding	621.686	576.627	689.367	612.035	114.101	91.7757	116.877	118.984	-2.49329	2.53709e-11	5.30489e-10
ENSG00000225670.4	CADM3-AS1	lncRNA	158.105	229.54	149.736	162.924	36.7764	28.6054	34.5955	23.1651	-2.49405	3.52649e-08	1.89348e-07
ENSG00000103647.12	CORO2B	protein_coding	3088.91	2873.88	3072.49	3002.3	522.414	510.13	557.268	541.221	-2.49663	1.77654e-14	2.39314e-12
ENSG00000007968.7	E2F2	protein_coding	1657.18	1866.86	1856.14	1812.52	330.045	307.508	319.775	311.676	-2.50105	8.58588e-14	7.46825e-12
ENSG00000104081.14	BMF	protein_coding	10009.4	10100.7	10047.8	10229.9	1740.75	1814.06	1707.34	1858.47	-2.50414	6.2287e-15	1.16908e-12
ENSG00000236819.2	LINC01563	lncRNA	245.942	240.647	251.828	256.176	49.9782	35.7568	39.2706	48.4361	-2.5098	1.82454e-10	2.43624e-09
ENSG00000188191.15	PRKAR1B	protein_coding	305.475	273.967	345.17	274.398	46.2063	52.4433	54.2308	56.8598	-2.51459	2.11737e-10	2.75005e-09
ENSG00000164707.15	SLC13A4	protein_coding	14115.3	14227.8	14934.7	14443.4	2561.15	2404.05	2524.54	2580.8	-2.51866	6.17001e-15	1.16908e-12
ENSG00000249910.3	TRIM51CP	unprocessed_pseudogene	2180.29	2779.47	2702.05	2534.96	490.353	444.576	402.991	435.925	-2.52292	7.5417e-12	2.12302e-10
ENSG00000017483.15	SLC38A5	protein_coding	18178.2	19332.3	22194.9	19380.4	3381.55	3171.63	3411.87	3762.22	-2.52616	1.20105e-12	5.13551e-11
ENSG00000110777.12	POU2AF1	protein_coding	131.754	181.411	153.625	154.349	18.8597	32.1811	34.5955	22.1121	-2.52836	2.51068e-08	1.41128e-07
ENSG00000117983.17	MUC5B	protein_coding	134.682	99.0354	83.6185	121.121	22.6317	16.6865	17.7653	17.9003	-2.52963	4.26644e-08	2.22258e-07
ENSG00000162873.14	KLHDC8A	protein_coding	2870.29	2896.09	2978.18	2842.59	518.642	499.403	489.012	489.626	-2.53639	5.56935e-15	1.10544e-12
ENSG00000196664.5	TLR7	protein_coding	94.668	71.2685	70.0062	87.893	16.0308	15.4946	9.35014	14.7414	-2.53918	4.0266e-08	2.11574e-07
ENSG00000176771.17	NCKAP5	protein_coding	7720.81	8282.88	6320.98	8054	1402.22	1351.61	1249.18	1219.33	-2.54025	7.41405e-12	2.09381e-10
ENSG00000158258.16	CLSTN2	protein_coding	2094.41	1915.92	1351.51	1973.3	331.931	318.235	313.23	295.882	-2.54093	4.05472e-10	4.70434e-09
ENSG00000113657.13	DPYSL3	protein_coding	57866.5	60610.6	56173.2	60226	10244.6	9724.65	10249.6	9989.42	-2.54625	5.57366e-15	1.10544e-12
ENSG00000226031.5	FGF13-AS1	lncRNA	89.7882	89.7798	81.6739	88.9649	14.1448	17.8784	9.35014	18.9533	-2.54903	1.70778e-08	1.02145e-07
ENSG00000168243.11	GNG4	protein_coding	993.526	1180.09	1147.32	1120.1	202.742	168.057	170.173	207.433	-2.56641	6.72885e-12	1.94727e-10
ENSG00000081181.8	ARG2	protein_coding	12631.8	12156.4	13599.7	12845.2	1945.38	2528	1912.1	2270.18	-2.56685	6.76274e-12	1.95245e-10
ENSG00000113389.16	NPR3	protein_coding	30835.4	30315.9	25215.8	30240.5	5210	4997.6	4794.75	4669.87	-2.56738	6.95294e-13	3.50456e-11
ENSG00000125355.15	TMEM255A	protein_coding	1075.51	1106.05	973.281	1078.3	172.566	187.127	173.913	180.056	-2.56978	2.82102e-13	1.81188e-11
ENSG00000129673.9	AANAT	protein_coding	596.311	708.057	775.902	710.647	116.93	104.887	126.227	120.037	-2.57053	2.52989e-11	5.3044e-10
ENSG00000244558.6	KCNK15-AS1	lncRNA	377.696	467.41	460.874	428.746	76.3818	64.3622	73.8661	75.8131	-2.57236	3.74307e-11	7.22142e-10
ENSG00000178718.6	RPP25	protein_coding	162.009	118.472	151.68	142.558	18.8597	23.8378	26.1804	27.3769	-2.57405	3.67523e-09	2.84559e-08
ENSG00000134160.13	TRPM1	protein_coding	371.84	360.045	333.502	335.494	56.5791	53.6351	60.7759	63.1776	-2.57619	1.46201e-11	3.50282e-10
ENSG00000178999.13	AURKB	protein_coding	1520.54	1784.49	2057.4	1750.36	370.593	268.176	307.62	232.704	-2.58546	4.99543e-10	5.50619e-09
ENSG00000105392.16	CRX	protein_coding	5800.12	5873.63	6463.91	6002.45	1012.77	983.311	967.74	1045.59	-2.58984	2.08574e-14	2.71488e-12
ENSG00000214872.8	SMTNL1	protein_coding	224.47	255.456	290.72	247.601	44.3203	36.9487	39.2706	46.3302	-2.6028	2.309e-10	2.95607e-09
ENSG00000187479.8	C11orf96	protein_coding	4386.93	4483.43	5361.31	4345.34	749.674	687.722	768.582	847.632	-2.60382	3.80965e-12	1.25279e-10
ENSG00000125285.6	SOX21	protein_coding	1677.67	2213.02	2039.9	1874.69	332.874	296.781	335.67	314.835	-2.60519	6.51658e-12	1.90716e-10
ENSG00000150961.15	SEC24D	protein_coding	188.36	169.378	136.123	194.008	28.2896	35.7568	28.0504	21.0592	-2.60533	8.37876e-09	5.59884e-08
ENSG00000221866.9	PLXNA4	protein_coding	177.624	124.026	128.345	168.283	31.1185	20.2622	24.3104	21.0592	-2.6066	1.7588e-08	1.04662e-07
ENSG00000228252.9	COL6A4P2	transcribed_unitary_pseudogene	1158.46	1180.09	1200.8	1149.04	214.058	172.824	189.808	188.48	-2.61039	3.09372e-13	1.93797e-11
ENSG00000121905.10	HPCA	protein_coding	651.94	656.225	800.21	674.204	123.531	107.27	111.267	111.614	-2.6127	1.03641e-11	2.68761e-10
ENSG00000072163.19	LIMS2	protein_coding	558.248	617.352	721.453	637.76	109.386	79.8568	93.5014	129.514	-2.61426	5.13503e-10	5.64061e-09
ENSG00000240583.12	AQP1	protein_coding	3119.16	3186.72	3408.91	3315.28	574.278	467.222	540.438	535.956	-2.61782	1.84268e-13	1.29259e-11
ENSG00000125148.7	MT2A	protein_coding	392.335	457.229	487.127	454.471	77.3248	58.4027	86.0213	66.3364	-2.62316	1.8242e-10	2.43624e-09
ENSG00000135363.12	LMO2	protein_coding	8058.49	8553.14	9518.9	8111.88	1345.64	1321.81	1429.64	1425.71	-2.6319	1.61039e-13	1.1673e-11
ENSG00000149452.16	SLC22A8	protein_coding	859.82	689.546	741.871	737.444	130.132	116.805	124.357	115.826	-2.63217	5.82222e-12	1.74804e-10
ENSG00000165478.7	HEPACAM	protein_coding	121.995	103.663	92.3693	120.049	15.0878	8.34325	26.1804	18.9533	-2.63464	1.60099e-07	6.86222e-07
ENSG00000167513.9	CDT1	protein_coding	3110.38	3094.16	3745.33	3169.51	523.357	470.797	529.218	584.392	-2.63615	2.43256e-12	8.81631e-11
ENSG00000237517.9	DGCR5	transcribed_unprocessed_pseudogene	126.875	105.514	101.12	116.833	15.0878	21.4541	14.9602	21.0592	-2.64172	3.53432e-09	2.75753e-08
ENSG00000258017.2	AC011603.2	lncRNA	2400.86	3709.66	5195.04	3142.71	313.071	480.333	443.197	1065.59	-2.65576	7.56347e-06	1.99742e-05
ENSG00000112139.16	MDGA1	protein_coding	822.733	656.225	682.561	752.45	140.505	107.27	112.202	98.9782	-2.65912	8.82711e-11	1.39674e-09
ENSG00000171848.15	RRM2	protein_coding	9236.47	10025.7	9498.48	9601.77	1602.13	1492.25	1487.61	1480.46	-2.66136	7.93082e-15	1.31809e-12
ENSG00000137801.11	THBS1	protein_coding	22847.2	21330.6	19083.5	23145.9	3398.52	3529.19	3234.21	3465.29	-2.66483	2.41411e-13	1.62424e-11
ENSG00000138615.6	CILP	protein_coding	83.9324	68.4918	99.1755	72.8869	13.2018	3.57568	18.7003	13.6885	-2.66556	8.98819e-07	3.07319e-06
ENSG00000255690.3	TRIL	protein_coding	1744.04	1341.14	1366.09	1421.29	235.746	199.046	241.234	245.339	-2.66722	1.91006e-11	4.28201e-10
ENSG00000132329.11	RAMP1	protein_coding	1311.69	1571.61	1790.02	1528.48	278.181	233.611	222.533	233.757	-2.67711	2.67844e-11	5.54711e-10
ENSG00000179673.5	RPRML	protein_coding	3311.43	2883.13	3292.24	2674.31	422.458	404.051	501.168	569.651	-2.67852	5.02469e-11	9.09176e-10
ENSG00000172794.20	RAB37	protein_coding	73.1969	98.1098	70.9785	85.7493	12.2588	5.95946	18.7003	12.6355	-2.68001	1.77392e-07	7.48411e-07
ENSG00000167642.13	SPINT2	protein_coding	67.3411	77.7474	59.3108	80.3899	9.42986	11.9189	14.9602	7.37071	-2.68397	4.56251e-08	2.35186e-07
ENSG00000256875.2	AC079031.2	lncRNA	739.777	663.63	561.022	652.766	87.6977	113.23	97.2415	109.508	-2.68773	5.19571e-11	9.3046e-10
ENSG00000180616.9	SSTR2	protein_coding	6236.38	6814.93	6713.79	6360.45	1042	1011.92	988.31	996.099	-2.69349	6.29775e-15	1.16908e-12
ENSG00000145863.11	GABRA6	protein_coding	109.307	157.346	127.372	129.696	22.6317	16.6865	25.2454	14.7414	-2.69869	1.22948e-08	7.75919e-08
ENSG00000184260.5	HIST2H2AC	protein_coding	97.5959	107.365	105.982	116.833	16.0308	15.4946	14.9602	18.9533	-2.70002	5.9055e-10	6.24694e-09
ENSG00000156486.8	KCNS2	protein_coding	162.985	175.857	172.099	184.361	31.1185	25.0297	21.5053	28.4299	-2.70535	2.74329e-10	3.41441e-09
ENSG00000256783.1	AC079031.1	lncRNA	1134.06	1071.8	933.416	1062.22	171.623	166.865	154.277	149.52	-2.70899	1.43746e-12	5.86889e-11
ENSG00000139219.19	COL2A1	protein_coding	9228.66	10793.9	11469.4	10307.1	1630.42	1454.11	1583.91	1703.69	-2.71295	7.23222e-13	3.61179e-11
ENSG00000162706.13	CADM3	protein_coding	6657.99	6981.53	6945.2	6737.75	1036.34	1011.92	1068.72	1040.32	-2.71583	1.82947e-15	5.06331e-13
ENSG00000204455.7	TRIM51BP	unprocessed_pseudogene	573.864	495.177	557.133	579.879	99.9565	79.8568	70.1261	84.2367	-2.71876	3.60249e-11	7.03942e-10
ENSG00000162073.14	PAQR4	protein_coding	1836.75	1772.46	1966.98	1713.91	263.093	249.105	273.959	320.1	-2.71892	1.00523e-12	4.56766e-11
ENSG00000124900.12	TRIM51	protein_coding	1408.31	1254.14	1423.46	1403.07	193.312	216.924	201.028	216.91	-2.73042	1.81608e-13	1.28238e-11
ENSG00000171864.5	PRND	protein_coding	975.959	1018.12	1037.45	1095.45	175.395	134.684	173.913	132.673	-2.73281	8.4982e-12	2.32243e-10
ENSG00000261627.1	AP005205.1	lncRNA	124.923	136.058	140.985	132.911	18.8597	28.6054	17.7653	15.7944	-2.73493	2.34481e-09	1.96546e-08
ENSG00000149926.13	TLCD3B	protein_coding	1845.54	1800.22	1939.76	1788.94	264.979	266.984	264.609	306.411	-2.74146	6.71462e-14	6.19455e-12
ENSG00000236217.4	C1DP2	processed_pseudogene	178.6	217.508	242.105	170.427	28.2896	30.9892	30.8555	30.5358	-2.74294	1.11928e-09	1.06286e-08
ENSG00000250592.1	AC055733.2	lncRNA	1515.66	1792.82	1973.79	1600.3	259.321	250.297	252.454	265.346	-2.74333	3.09593e-12	1.0638e-10
ENSG00000138670.17	RASGEF1B	protein_coding	4343.02	4650.96	4321.91	4601.52	638.401	722.287	658.25	654.941	-2.74573	1.69799e-14	2.32855e-12
ENSG00000160712.13	IL6R	protein_coding	3076.22	2146.38	2335.49	2720.4	400.769	413.587	339.41	374.853	-2.751	6.11868e-11	1.06201e-09
ENSG00000259221.5	AC023905.1	lncRNA	340.61	318.394	278.08	362.291	44.3203	45.2919	47.6857	54.7539	-2.75474	9.79287e-11	1.51491e-09
ENSG00000165376.10	CLDN2	protein_coding	167.865	196.22	197.379	192.936	33.0045	27.4135	25.2454	25.271	-2.75712	1.81584e-10	2.43316e-09
ENSG00000152583.12	SPARCL1	protein_coding	855.916	939.448	972.309	895.008	142.391	140.643	118.747	140.044	-2.75863	8.86432e-13	4.23494e-11
ENSG00000278621.1	AC037198.2	lncRNA	151.274	138.835	116.677	165.067	17.9167	27.4135	21.5053	17.9003	-2.7591	4.43113e-09	3.33089e-08
ENSG00000186007.10	LEMD1	protein_coding	131.754	129.579	177.932	129.696	19.8027	26.2216	23.3754	13.6885	-2.77443	1.30962e-08	8.19021e-08
ENSG00000115474.7	KCNJ13	protein_coding	292.788	303.585	252.8	282.973	46.2063	52.4433	34.5955	32.6417	-2.77646	5.66042e-10	6.04883e-09
ENSG00000166013.11	TRIM53BP	unprocessed_pseudogene	101.5	90.7053	76.8124	98.6116	16.0308	16.6865	12.1552	8.42367	-2.77855	1.51389e-08	9.22884e-08
ENSG00000185615.15	PDIA2	protein_coding	5405.83	5060.06	6185.83	5530.83	775.134	817.638	831.227	807.62	-2.77906	1.23661e-13	9.85535e-12
ENSG00000178226.11	PRSS36	protein_coding	247.893	259.158	331.557	241.17	45.2633	38.1405	36.4655	35.8006	-2.78782	5.37311e-10	5.84211e-09
ENSG00000156510.13	HKDC1	protein_coding	39949.9	38950.5	39884.1	42183.3	5770.13	6135.86	5362.31	5997.66	-2.79067	1.56912e-14	2.1913e-12
ENSG00000249958.1	CCT7P2	processed_pseudogene	90.7642	95.3331	83.6185	79.3181	16.0308	13.1108	11.2202	9.47663	-2.79347	3.38164e-09	2.65885e-08
ENSG00000225581.3	TRIM53AP	unprocessed_pseudogene	359.153	371.151	353.92	377.297	54.6932	47.6757	44.8807	62.1246	-2.80048	2.30922e-11	4.97853e-10
ENSG00000214285.2	NPS	protein_coding	53.6777	74.0452	96.2585	82.5337	8.48687	7.15135	16.8303	9.47663	-2.8267	3.85581e-07	1.46039e-06
ENSG00000177212.4	OR2T33	protein_coding	97.5959	97.1843	87.5078	81.4618	16.9737	10.727	15.8952	6.31776	-2.82859	3.59441e-08	1.92047e-07
ENSG00000135697.10	BCO1	protein_coding	3395.36	3351.47	3322.38	3516.79	508.269	439.808	456.287	493.838	-2.83748	1.58896e-14	2.19884e-12
ENSG00000233338.1	TLR8-AS1	lncRNA	453.821	522.018	504.628	486.627	67.895	67.9379	65.451	72.6542	-2.84325	1.66279e-12	6.52344e-11
ENSG00000189334.9	S100A14	protein_coding	118.091	136.058	156.542	107.187	17.9167	20.2622	18.7003	14.7414	-2.85058	3.28941e-09	2.59706e-08
ENSG00000287834.1	AP005210.2	lncRNA	124.923	112.919	108.899	99.6835	16.9737	13.1108	15.8952	14.7414	-2.85927	5.17494e-10	5.66464e-09
ENSG00000144485.11	HES6	protein_coding	27665.5	30034.6	33970.5	27337.9	4207.6	3536.34	4179.51	4428.75	-2.86306	2.37737e-12	8.65751e-11
ENSG00000133477.17	FAM83F	protein_coding	224.47	229.54	206.129	220.804	26.4036	22.646	39.2706	30.5358	-2.87107	4.13888e-10	4.75882e-09
ENSG00000179284.5	DAND5	protein_coding	226.422	222.135	265.44	202.583	32.0615	33.373	28.9854	30.5358	-2.87417	1.01062e-10	1.5539e-09
ENSG00000228970.6	UBTFL6	unprocessed_pseudogene	54.6537	84.2264	72.9231	60.0245	4.71493	8.34325	13.0902	10.5296	-2.87436	2.02749e-07	8.3911e-07
ENSG00000267287.1	AC068473.3	lncRNA	434.302	445.197	352.948	443.752	62.2371	64.3622	58.9059	42.1184	-2.87783	1.98394e-10	2.60286e-09
ENSG00000135835.12	KIAA1614	protein_coding	3671.56	3569.9	3583.93	3541.44	508.269	456.495	508.648	452.772	-2.89632	8.50668e-15	1.39235e-12
ENSG00000125398.8	SOX9	protein_coding	4787.08	4039.16	4082.72	4431.09	629.914	594.754	537.633	564.386	-2.89767	2.22008e-13	1.51543e-11
ENSG00000236499.2	LINC00896	lncRNA	245.942	250.828	298.499	221.876	35.8335	30.9892	31.7905	36.8536	-2.90258	1.34191e-10	1.93984e-09
ENSG00000017427.16	IGF1	protein_coding	131.754	123.1	124.455	142.558	17.9167	11.9189	22.4403	15.7944	-2.90585	1.32606e-09	1.22483e-08
ENSG00000068615.18	REEP1	protein_coding	4766.58	5012.86	4793.48	4932.73	661.976	656.733	651.705	612.822	-2.91625	1.7434e-15	5.06331e-13
ENSG00000177103.15	DSCAML1	protein_coding	1867.01	1939.06	1759.88	1794.3	264.979	218.116	228.143	259.028	-2.92016	1.30062e-13	1.0101e-11
ENSG00000258977.2	LINC01467	lncRNA	145.418	137.909	175.988	177.93	23.5746	15.4946	20.5703	23.1651	-2.92274	1.12125e-09	1.06341e-08
ENSG00000197353.4	LYPD2	protein_coding	75.1488	83.3008	98.2032	71.815	8.48687	9.53514	8.41513	16.8473	-2.92278	3.04902e-08	1.6701e-07
ENSG00000223749.10	MIR503HG	lncRNA	1185.79	1108.83	1324.28	1123.32	144.277	138.259	177.653	162.156	-2.92458	2.46216e-12	8.88127e-11
ENSG00000163531.15	NFASC	protein_coding	7471.94	7990.4	6858.66	7783.89	1011.82	935.635	976.155	1028.74	-2.92849	2.77781e-14	3.24678e-12
ENSG00000159224.4	GIP	protein_coding	93.692	148.09	139.04	101.827	16.0308	10.727	18.7003	16.8473	-2.9286	2.96618e-08	1.63414e-07
ENSG00000237265.6	BX276092.7	transcribed_unprocessed_pseudogene	86.8603	82.3752	93.3416	78.2462	7.54389	10.727	14.0252	11.5826	-2.94371	2.93278e-09	2.36822e-08
ENSG00000157765.13	SLC34A2	protein_coding	204.951	220.284	215.852	236.882	30.1755	21.4541	29.9204	30.5358	-2.95198	7.29706e-11	1.20998e-09
ENSG00000182132.13	KCNIP1	protein_coding	57.5816	85.1519	64.1724	66.4557	9.42986	7.15135	8.41513	9.47663	-2.96316	1.1467e-08	7.28205e-08
ENSG00000215113.6	CXorf49B	protein_coding	95.6439	76.8219	87.5078	73.9587	9.42986	7.15135	11.2202	13.6885	-2.98376	5.69547e-09	4.0736e-08
ENSG00000215115.6	CXorf49	protein_coding	95.6439	76.8219	87.5078	73.9587	9.42986	7.15135	11.2202	13.6885	-2.98376	5.69547e-09	4.0736e-08
ENSG00000198732.10	SMOC1	protein_coding	9661.99	8215.31	9260.27	8938.29	1143.84	1052.44	1127.63	1224.59	-2.98684	6.08413e-14	5.88388e-12
ENSG00000171872.5	KLF17	protein_coding	306.451	306.362	326.696	339.781	42.4344	41.7162	35.5305	41.0654	-2.99092	5.86158e-12	1.7564e-10
ENSG00000268654.2	MIMT1	lncRNA	53.6777	60.1617	68.0616	56.8089	8.48687	2.38378	8.41513	9.47663	-2.99535	7.54934e-08	3.60464e-07
ENSG00000131378.14	RFTN1	protein_coding	4510.88	4513.98	4670	4539.35	558.248	545.887	572.229	606.505	-2.99708	1.81272e-15	5.06331e-13
ENSG00000081148.12	IMPG2	protein_coding	23890.5	24740.3	17915.8	23881.2	2976.06	2917.75	2749.88	2577.64	-3.01049	5.65627e-12	1.70833e-10
ENSG00000186642.16	PDE2A	protein_coding	282.052	307.287	342.253	320.488	45.2633	27.4135	37.4006	43.1713	-3.01374	1.54358e-10	2.15755e-09
ENSG00000244998.1	AC100803.2	lncRNA	84.9084	94.4076	98.2032	80.3899	14.1448	13.1108	9.35014	7.37071	-3.01482	4.2728e-09	3.23746e-08
ENSG00000158856.18	DMTN	protein_coding	86.8603	101.812	110.843	98.6116	16.9737	7.15135	13.0902	10.5296	-3.01578	7.6211e-09	5.18126e-08
ENSG00000183638.6	RP1L1	protein_coding	675.363	808.018	631.028	742.803	96.1845	85.8162	91.6314	76.866	-3.02152	8.52488e-12	2.32555e-10
ENSG00000167791.14	CABP2	protein_coding	249.845	303.585	326.696	233.667	22.6317	25.0297	36.4655	52.648	-3.02194	2.02833e-08	1.17709e-07
ENSG00000157890.17	MEGF11	protein_coding	421.614	455.378	404.48	407.309	49.9782	57.2108	56.1008	44.2243	-3.02363	5.52172e-12	1.6844e-10
ENSG00000230615.7	AL139220.2	lncRNA	1522.5	1345.77	1238.72	1394.5	174.452	140.643	181.393	168.473	-3.04065	1.32273e-12	5.54673e-11
ENSG00000091137.14	SLC26A4	protein_coding	387.456	304.511	314.056	361.219	38.6624	50.0595	34.5955	43.1713	-3.04569	1.09695e-10	1.66478e-09
ENSG00000232310.8	AL078590.2	lncRNA	99.5478	96.2587	106.954	81.4618	9.42986	14.3027	8.41513	14.7414	-3.04794	4.34895e-09	3.28697e-08
ENSG00000158445.10	KCNB1	protein_coding	4136.11	3309.82	2843.03	3707.58	426.23	474.373	374.006	419.078	-3.04993	2.41737e-11	5.1321e-10
ENSG00000129221.16	AIPL1	protein_coding	83.9324	80.5241	57.3662	78.2462	9.42986	8.34325	8.41513	9.47663	-3.05264	5.76672e-09	4.10767e-08
ENSG00000273374.1	AC069222.1	lncRNA	161.033	174.006	156.542	180.073	21.6887	15.4946	18.7003	23.1651	-3.07021	1.27465e-10	1.8683e-09
ENSG00000147642.17	SYBU	protein_coding	1000.36	981.098	982.032	1046.14	128.246	106.078	133.707	106.349	-3.07024	4.54725e-13	2.57317e-11
ENSG00000128510.12	CPA4	protein_coding	61.4854	80.5241	64.1724	108.258	5.65791	9.53514	11.2202	10.5296	-3.07345	1.52581e-07	6.59188e-07
ENSG00000286896.1	AC112236.3	lncRNA	205.927	192.517	196.406	201.511	33.0045	29.7973	17.7653	13.6885	-3.07609	5.67795e-09	4.06728e-08
ENSG00000063015.20	SEZ6	protein_coding	4977.39	4611.16	4871.27	4676.55	548.818	558.997	548.853	593.869	-3.0882	2.06967e-15	5.33974e-13
ENSG00000149295.14	DRD2	protein_coding	799.31	741.377	825.49	795.324	102.785	69.1297	85.0863	107.402	-3.10754	1.07404e-11	2.75237e-10
ENSG00000258743.6	LINC02301	lncRNA	114.187	107.365	88.4801	88.9649	17.9167	5.95946	10.2852	10.5296	-3.11254	2.5477e-08	1.42893e-07
ENSG00000278484.1	AC010998.3	lncRNA	181.528	235.093	249.883	211.158	16.9737	28.6054	30.8555	24.2181	-3.12528	1.44033e-09	1.3092e-08
ENSG00000237412.6	PRSS56	protein_coding	1062.82	1040.33	1245.53	1046.14	127.303	98.9271	121.552	153.732	-3.12542	1.19155e-11	3.02295e-10
ENSG00000129048.7	ACKR4	protein_coding	172.745	133.281	97.2309	143.63	19.8027	13.1108	14.0252	14.7414	-3.12623	1.59521e-08	9.63195e-08
ENSG00000123560.14	PLP1	protein_coding	46976.8	52382.3	51160	48990.7	5780.5	5852.19	5747.53	5442.75	-3.1279	2.34356e-15	5.70624e-13
ENSG00000148604.15	RGR	protein_coding	296.691	204.55	225.576	240.098	21.6887	21.4541	35.5305	30.5358	-3.1298	2.01327e-09	1.73239e-08
ENSG00000286293.1	AP005901.5	lncRNA	502.619	462.782	195.434	471.621	61.2941	51.2514	35.5305	37.9065	-3.13097	4.93546e-07	1.808e-06
ENSG00000109072.14	VTN	protein_coding	331.826	347.087	403.508	358.003	54.6932	45.2919	30.8555	32.6417	-3.13646	4.57993e-10	5.14127e-09
ENSG00000170324.21	FRMPD2	protein_coding	1507.86	1417.04	1157.05	1466.31	165.965	152.562	152.407	150.573	-3.15546	1.48827e-12	6.01073e-11
ENSG00000052344.16	PRSS8	protein_coding	441.133	465.559	540.604	419.1	45.2633	54.827	53.2958	55.8068	-3.15919	1.37858e-11	3.34152e-10
ENSG00000250986.1	LINC02600	lncRNA	378.672	322.096	375.311	361.219	41.4914	50.0595	37.4006	30.5358	-3.17556	5.58397e-11	9.88362e-10
ENSG00000149573.9	MPZL2	protein_coding	177.624	244.349	176.96	209.014	25.4606	22.646	22.4403	17.9003	-3.18048	5.44412e-10	5.89825e-09
ENSG00000151365.2	THRSP	protein_coding	206.903	201.773	220.714	183.289	24.5176	15.4946	26.1804	20.0062	-3.21028	1.73318e-10	2.34094e-09
ENSG00000150175.13	FRMPD2B	unprocessed_pseudogene	113.211	92.5565	99.1755	115.762	15.0878	4.76757	11.2202	12.6355	-3.2167	9.98738e-09	6.47478e-08
ENSG00000268009.6	SSX4	protein_coding	1240.44	1376.31	1468.19	1299.1	142.391	152.562	135.577	140.044	-3.24027	8.0293e-14	7.14749e-12
ENSG00000286485.1	Z80897.1	lncRNA	379.648	305.436	260.579	359.075	33.0045	34.5649	27.1154	42.1184	-3.25549	4.92938e-10	5.44917e-09
ENSG00000261268.1	AC112236.1	lncRNA	117.115	102.738	116.677	107.187	13.2018	13.1108	9.35014	10.5296	-3.25677	2.00522e-10	2.6268e-09
ENSG00000100433.15	KCNK10	protein_coding	524.09	544.232	514.351	499.489	55.6362	64.3622	43.9457	53.7009	-3.26542	3.06519e-12	1.06042e-10
ENSG00000272196.2	HIST2H2AA4	protein_coding	171.769	136.984	222.659	226.164	49.0353	0	0	26.324	-3.27027	0.000171225	0.000332277
ENSG00000166407.14	LMO1	protein_coding	489.931	663.63	674.782	534.861	65.066	50.0595	61.7109	66.3364	-3.27179	6.83751e-11	1.16032e-09
ENSG00000139053.3	PDE6H	protein_coding	2598.98	2755.41	3094.86	2770.77	253.663	278.903	287.049	341.159	-3.27403	5.03664e-13	2.76779e-11
ENSG00000153902.14	LGI4	protein_coding	84.9084	86.0775	80.7016	88.9649	3.77194	10.727	13.0902	7.37071	-3.27483	1.61889e-08	9.74023e-08
ENSG00000167083.7	GNGT2	protein_coding	131.754	188.815	173.071	147.917	17.9167	11.9189	18.7003	15.7944	-3.29185	1.02191e-09	9.83901e-09
ENSG00000187122.17	SLIT1	protein_coding	11520.2	11492.7	10695.4	11784.1	1175.9	1159.71	1036.93	1268.82	-3.29348	2.08672e-14	2.71488e-12
ENSG00000251637.6	LINC02754	lncRNA	1782.1	2152.86	2134.22	1862.9	221.602	178.784	187.938	216.91	-3.29658	6.67725e-13	3.41274e-11
ENSG00000197506.8	SLC28A3	protein_coding	1018.9	981.098	876.05	1045.07	99.9565	117.997	89.7613	92.6604	-3.29734	1.05368e-12	4.73129e-11
ENSG00000156219.16	ART3	protein_coding	270.341	239.721	265.44	258.32	25.4606	25.0297	26.1804	27.3769	-3.3054	3.30862e-12	1.1192e-10
ENSG00000184985.16	SORCS2	protein_coding	3520.28	3304.27	3296.13	3434.26	362.107	314.66	312.295	359.059	-3.32809	8.93786e-15	1.41446e-12
ENSG00000225057.2	AC012485.1	lncRNA	75.1488	84.2264	85.5631	98.6116	4.71493	7.15135	9.35014	11.5826	-3.37184	5.15251e-09	3.77437e-08
ENSG00000135902.10	CHRND	protein_coding	74.1729	70.3429	93.3416	77.1743	6.6009	10.727	3.74006	9.47663	-3.38452	1.35026e-08	8.38924e-08
ENSG00000188916.9	INSYN2A	protein_coding	1339.02	1361.51	963.558	1371.99	140.505	119.189	118.747	100.031	-3.39013	4.32861e-11	8.1238e-10
ENSG00000171385.9	KCND3	protein_coding	1295.1	972.768	799.238	1106.17	95.2416	114.422	99.1115	83.1838	-3.41517	1.81002e-10	2.42751e-09
ENSG00000213088.12	ACKR1	protein_coding	504.571	484.996	639.779	547.723	45.2633	34.5649	59.8409	62.1246	-3.41621	1.72188e-10	2.33209e-09
ENSG00000119614.3	VSX2	protein_coding	392.335	466.485	499.767	444.824	38.6624	42.9081	39.2706	47.3832	-3.42337	5.28606e-12	1.62605e-10
ENSG00000177108.5	ZDHHC22	protein_coding	11415.8	11037.4	11733.8	11352.1	983.534	1054.82	1053.76	1109.82	-3.43826	8.63851e-16	3.50255e-13
ENSG00000170807.12	LMOD2	protein_coding	126.875	148.09	157.514	138.271	12.2588	9.53514	9.35014	21.0592	-3.44159	2.51663e-09	2.08553e-08
ENSG00000080644.16	CHRNA3	protein_coding	683.171	590.51	594.081	579.879	43.3773	53.6351	72.9311	51.595	-3.45875	2.19369e-11	4.79775e-10
ENSG00000229543.1	AC010163.1	lncRNA	50.7498	62.9384	74.8678	67.5275	9.42986	4.76757	5.61008	2.10592	-3.48447	6.53714e-08	3.17817e-07
ENSG00000136928.7	GABBR2	protein_coding	793.454	746.005	702.007	747.09	66.009	64.3622	65.451	68.4423	-3.49645	5.04682e-14	5.02109e-12
ENSG00000141314.13	RHBDL3	protein_coding	4645.56	4782.39	4744.87	4599.38	422.458	381.405	435.717	403.283	-3.51141	8.19079e-16	3.46334e-13
ENSG00000198570.5	RD3	protein_coding	5757.18	5498.78	6176.1	5702.33	511.098	452.919	547.918	493.838	-3.52455	9.01759e-15	1.41446e-12
ENSG00000267909.3	CCDC177	protein_coding	647.061	679.364	652.419	649.551	62.2371	47.6757	62.6459	53.7009	-3.52511	2.97378e-13	1.888e-11
ENSG00000138061.12	CYP1B1	protein_coding	538.729	513.688	439.483	545.58	36.7764	48.8676	45.8157	45.2772	-3.52969	4.1253e-12	1.33041e-10
ENSG00000136099.13	PCDH8	protein_coding	1909.95	1644.73	1775.44	1762.15	151.821	135.876	158.017	165.315	-3.5322	2.77835e-14	3.24678e-12
ENSG00000230417.12	LINC00595	lncRNA	365.009	398.918	414.203	411.596	30.1755	29.7973	36.4655	40.0124	-3.53463	3.15803e-12	1.07543e-10
ENSG00000269883.1	AC007375.3	lncRNA	186.408	199.922	165.292	184.361	16.0308	15.4946	9.35014	22.1121	-3.54953	5.64086e-10	6.0341e-09
ENSG00000129535.12	NRL	protein_coding	1333.16	1342.07	1541.11	1265.87	101.842	113.23	121.552	131.62	-3.5496	3.14313e-13	1.96085e-11
ENSG00000271647.1	KRT8P47	processed_pseudogene	100.524	138.835	101.12	111.474	13.2018	16.6865	0	9.47663	-3.55749	1.48073e-06	4.76021e-06
ENSG00000188613.7	NANOS1	protein_coding	6391.55	6523.38	6936.45	5989.59	563.905	498.211	519.868	599.134	-3.5653	1.74268e-14	2.36849e-12
ENSG00000253797.2	UTP14C	protein_coding	444.061	398.918	971.336	353.716	125.417	54.827	0	0	-3.57292	0.000378217	0.000686036
ENSG00000186119.8	OR5D18	protein_coding	56.6056	60.1617	61.2554	70.7431	4.71493	4.76757	5.61008	4.21184	-3.64516	7.26398e-10	7.41598e-09
ENSG00000049540.17	ELN	protein_coding	147.37	180.485	189.6	166.139	13.2018	11.9189	16.8303	11.5826	-3.65036	8.79802e-11	1.39641e-09
ENSG00000166862.6	CACNG2	protein_coding	980.838	874.658	858.548	883.217	66.009	58.4027	79.4762	80.0249	-3.65442	5.09543e-13	2.79002e-11
ENSG00000155926.14	SLA	protein_coding	88.8122	94.4076	97.2309	84.6774	8.48687	5.95946	7.48011	6.31776	-3.65515	1.29826e-10	1.89656e-09
ENSG00000103175.11	WFDC1	protein_coding	3922.38	4319.61	4844.04	4209.22	344.19	326.578	321.645	379.065	-3.65628	5.0035e-14	5.01074e-12
ENSG00000228868.3	MYLKP1	unprocessed_pseudogene	796.382	762.665	553.244	711.719	49.9782	64.3622	49.5557	60.0187	-3.66459	2.59647e-11	5.40677e-10
ENSG00000277541.1	ZNF630-AS1	lncRNA	136.634	117.547	165.292	109.33	6.6009	11.9189	11.2202	11.5826	-3.67777	2.12902e-09	1.81659e-08
ENSG00000234899.10	SOX9-AS1	lncRNA	59.5335	64.7895	68.0616	69.6713	5.65791	3.57568	2.80504	7.37071	-3.72078	3.05686e-09	2.44517e-08
ENSG00000187714.7	SLC18A3	protein_coding	78.0767	70.3429	86.5355	68.5994	0	7.15135	9.35014	6.31776	-3.72634	3.99852e-07	1.50806e-06
ENSG00000151789.12	ZNF385D	protein_coding	211.783	217.508	177.932	175.786	18.8597	11.9189	9.35014	17.9003	-3.7407	4.14366e-10	4.76037e-09
ENSG00000099260.11	PALMD	protein_coding	11414.8	11491.8	11370.2	11411.1	825.112	870.081	801.307	799.196	-3.79375	1.12433e-16	1.17697e-13
ENSG00000168418.7	KCNG4	protein_coding	91.7401	114.77	100.148	111.474	9.42986	8.34325	5.61008	6.31776	-3.79711	2.95859e-10	3.62605e-09
ENSG00000148600.15	CDHR1	protein_coding	59882.9	54388	54304.4	56426.2	4105.76	3578.06	4195.41	4023.36	-3.82212	2.75156e-15	6.27826e-13
ENSG00000149654.11	CDH22	protein_coding	132.73	99.961	142.929	105.043	7.54389	7.15135	11.2202	6.31776	-3.86145	1.3386e-09	1.23567e-08
ENSG00000153233.13	PTPRR	protein_coding	181.528	191.592	176.96	187.577	12.2588	17.8784	7.48011	13.6885	-3.86332	1.3107e-10	1.90558e-09
ENSG00000219061.4	TRIM51FP	unprocessed_pseudogene	383.552	478.517	404.48	442.681	29.2326	23.8378	25.2454	37.9065	-3.87111	1.22583e-11	3.06902e-10
ENSG00000225647.2	AC005487.1	lncRNA	79.0527	86.0775	88.4801	83.6055	2.82896	7.15135	6.5451	6.31776	-3.87709	6.31584e-10	6.603e-09
ENSG00000189350.12	TOGARAM2	protein_coding	501.643	513.688	495.877	491.986	31.1185	32.1811	27.1154	40.0124	-3.94241	5.03194e-13	2.76779e-11
ENSG00000144810.16	COL8A1	protein_coding	281.076	272.116	218.769	287.26	23.5746	15.4946	11.2202	17.9003	-3.94334	1.66632e-10	2.28306e-09
ENSG00000162391.12	FAM151A	protein_coding	99.5478	159.197	149.736	102.899	6.6009	7.15135	10.2852	8.42367	-3.95273	4.9108e-09	3.6358e-08
ENSG00000234688.1	AL049749.1	lncRNA	131.754	156.42	171.126	153.277	12.2588	3.57568	10.2852	11.5826	-3.9689	9.80921e-10	9.49242e-09
ENSG00000204033.9	LRIT2	protein_coding	488.955	443.345	503.656	439.465	17.9167	34.5649	33.6605	30.5358	-4.01375	1.70474e-11	3.92581e-10
ENSG00000225415.2	ACKR4P1	processed_pseudogene	191.288	191.592	168.209	168.283	6.6009	11.9189	14.9602	10.5296	-4.01972	1.14699e-10	1.72866e-09
ENSG00000170289.12	CNGB3	protein_coding	88.8122	126.802	93.3416	86.8211	6.6009	5.95946	3.74006	7.37071	-4.04914	1.91384e-09	1.65997e-08
ENSG00000253123.4	AC091182.1	lncRNA	373.792	388.737	371.422	363.362	23.5746	19.0703	18.7003	28.4299	-4.05178	1.85784e-12	7.07e-11
ENSG00000152822.14	GRM1	protein_coding	3474.41	3635.62	3080.27	3657.21	222.545	206.197	208.508	194.797	-4.05419	6.85639e-15	1.24518e-12
ENSG00000188828.11	GLRA4	protein_coding	1711.83	1946.46	1755.02	1835.03	111.272	108.462	111.267	104.243	-4.05495	1.93705e-15	5.17294e-13
ENSG00000214708.4	AC116407.1	lncRNA	129.802	211.029	215.852	195.08	12.2588	4.76757	14.9602	11.5826	-4.05632	5.34343e-09	3.88062e-08
ENSG00000117069.15	ST6GALNAC5	protein_coding	925.209	854.296	825.49	898.224	53.7502	52.4433	46.7507	55.8068	-4.06793	2.2526e-14	2.85742e-12
ENSG00000254665.1	AC091053.1	lncRNA	424.542	403.546	773.958	510.208	11.3158	38.1405	27.1154	46.3302	-4.12882	4.29964e-08	2.23528e-07
ENSG00000132915.11	PDE6A	protein_coding	446.013	451.675	458.93	415.884	29.2326	21.4541	25.2454	24.2181	-4.12899	2.98915e-13	1.888e-11
ENSG00000287064.1	AL606500.1	lncRNA	465.532	346.161	343.225	438.393	22.6317	21.4541	19.6353	26.324	-4.1393	2.19169e-11	4.79775e-10
ENSG00000147223.6	RIPPLY1	protein_coding	317.187	339.682	397.674	380.512	15.0878	27.4135	19.6353	20.0062	-4.13939	1.65664e-11	3.84911e-10
ENSG00000258609.3	LINC-ROR	lncRNA	145.418	169.378	160.431	146.846	8.48687	7.15135	8.41513	10.5296	-4.14582	1.41441e-11	3.41017e-10
ENSG00000115461.5	IGFBP5	protein_coding	5929.92	6113.35	5715.23	6041.04	380.966	307.508	289.854	320.1	-4.19359	7.96641e-15	1.31809e-12
ENSG00000131386.19	GALNT15	protein_coding	126.875	111.993	102.092	116.833	5.65791	5.95946	6.5451	6.31776	-4.19598	3.23195e-11	6.4478e-10
ENSG00000007216.14	SLC13A2	protein_coding	2301.31	2730.42	2716.63	2425.63	149.935	110.846	129.032	157.944	-4.2082	1.40113e-13	1.0664e-11
ENSG00000179270.7	PCARE	protein_coding	3741.83	3847.57	3437.11	3786.9	192.369	203.814	187.938	206.38	-4.22961	4.8042e-16	2.43765e-13
ENSG00000132561.14	MATN2	protein_coding	3107.45	3387.57	3310.71	3239.18	182.939	181.168	158.017	166.368	-4.2449	5.82587e-16	2.86069e-13
ENSG00000261675.1	AL022313.4	lncRNA	582.647	487.773	598.942	506.993	21.6887	48.8676	26.1804	20.0062	-4.24885	1.68868e-10	2.2992e-09
ENSG00000186124.4	OR9M1P	transcribed_unprocessed_pseudogene	80.0286	62.0128	57.3662	66.4557	0.942986	4.76757	3.74006	4.21184	-4.27091	7.216e-09	4.96798e-08
ENSG00000164007.11	CLDN19	protein_coding	312.307	315.618	277.108	315.129	17.9167	16.6865	13.0902	14.7414	-4.28079	1.21913e-12	5.18612e-11
ENSG00000163286.9	ALPG	protein_coding	1208.24	1527.18	1659.73	1418.08	83.9257	56.0189	74.8011	69.4953	-4.33853	1.50799e-12	6.07264e-11
ENSG00000109991.9	P2RX3	protein_coding	187.384	190.666	192.517	207.942	12.2588	8.34325	12.1552	2.10592	-4.43018	9.31216e-10	9.09819e-09
ENSG00000234156.3	AL359636.2	lncRNA	76.1248	88.8542	61.2554	69.6713	1.88597	2.38378	3.74006	5.2648	-4.43019	2.49561e-09	2.0729e-08
ENSG00000163283.7	ALPP	protein_coding	80.0286	87.0031	103.065	111.474	4.71493	2.38378	3.74006	5.2648	-4.50278	5.13591e-10	5.64061e-09
ENSG00000274928.6	KRT89P	transcribed_unprocessed_pseudogene	81.9805	104.589	91.397	87.893	2.82896	3.57568	1.87003	7.37071	-4.53374	1.51803e-09	1.36428e-08
ENSG00000140955.10	ADAD2	protein_coding	50.7498	50.906	65.1447	58.9526	2.82896	1.19189	1.87003	3.15888	-4.54472	1.457e-09	1.31858e-08
ENSG00000163762.7	TM4SF18	protein_coding	723.185	594.212	675.754	693.497	32.0615	20.2622	28.9854	28.4299	-4.59077	4.25264e-13	2.45203e-11
ENSG00000229425.3	AJ009632.2	lncRNA	99.5478	83.3008	86.5355	87.893	1.88597	3.57568	2.80504	4.21184	-4.80891	9.08515e-11	1.42424e-09
ENSG00000086696.11	HSD17B2	protein_coding	341.586	546.083	495.877	468.405	16.0308	14.3027	16.8303	17.9003	-4.81583	2.60027e-11	5.40727e-10
ENSG00000082684.16	SEMA5B	protein_coding	371.84	354.491	332.53	404.093	14.1448	9.53514	12.1552	14.7414	-4.82843	9.361e-13	4.42154e-11
ENSG00000170523.3	KRT83	protein_coding	81.0046	91.6309	146.819	100.755	2.82896	2.38378	5.61008	2.10592	-4.93485	8.09819e-09	5.43042e-08
ENSG00000048545.14	GUCA1A	protein_coding	5370.7	6726.08	7007.43	5844.88	193.312	138.259	216.923	210.592	-5.02741	3.74179e-13	2.22024e-11
ENSG00000185974.7	GRK1	protein_coding	266.437	239.721	280.025	284.044	5.65791	3.57568	7.48011	12.6355	-5.15251	3.14011e-11	6.2976e-10
ENSG00000287363.1	AL096814.2	protein_coding	228.374	242.498	277.108	299.051	4.71493	0	15.8952	6.31776	-5.17658	8.39175e-09	5.60297e-08
ENSG00000080166.16	DCT	protein_coding	11390.4	14099.1	11408.1	12057.4	250.834	263.408	260.869	250.604	-5.57675	1.04756e-15	3.8404e-13
ENSG00000168348.4	INSM2	protein_coding	177.624	213.805	233.354	154.349	4.71493	1.19189	5.61008	3.15888	-5.62909	2.16947e-10	2.79861e-09
ENSG00000143171.13	RXRG	protein_coding	95.6439	188.815	202.24	143.63	1.88597	2.38378	0.935014	5.2648	-5.88089	1.12613e-08	7.16335e-08
ENSG00000251372.6	LINC00499	lncRNA	172.745	223.061	125.428	138.271	2.82896	0	2.80504	0	-6.64416	4.98067e-09	3.67146e-08
ENSG00000104921.15	FCER2	protein_coding	58.5575	74.0452	85.5631	66.4557	0.942986	0	0	0	-7.55169	1.14265e-09	1.07966e-08
