# Supplementary material for: Identification and Functional Characterization of Novel MYC-Regulated Long Noncoding RNAs in Group 3 Medulloblastoma
Source: Cancers (Basel). 2021 Jul 30;13(15):3853. doi: 10.3390/cancers13153853 (PMC8345409; doi:10.3390/cancers13153853)
Supplement: Supplementary file 1 [file cancers-13-03853-s001.zip › Supplementary Materials/Dataset S3.xlsx]

## Sheet: DOWN-FINAL LIST
Dataset S3
Gene_name	Gene_type	Mean (CPM)_OMO	log2FC_OMO+DOXvsOMO
LINC00499	lincRNA	164.876	-6.64416
AC069222.1	lincRNA	167.914	-3.07021
ACKR4P1	pseudogene	179.843	-4.01972
AC007375.3	antisense	183.996	-3.54953
AC116407.1	antisense	187.941	-4.05632
AC112236.3	lncRNA	199.09	-3.07609
AC010998.3	lincRNA	219.416	-3.12528
LINC00896	lincRNA	254.286	-2.90258
AC023905.1	antisense	324.844	-2.75474
Z80897.1	lncRNA	326.184	-3.25549
LINC02600	lincRNA	359.325	-3.17556
TRIM53AP	pseudogene	365.38	-2.80048
AC091182.1	processed_transcript	374.328	-4.05178
LINC00595	lincRNA	397.432	-3.53463
AL606500.1	lncRNA	398.328	-4.1393
AP005901.5	lncRNA	408.114	-3.13097
AC068473.3	processed_transcript	419.05	-2.87783
TRIM51FP	pseudogene	427.307	-3.87111
TLR8-AS1	antisense	491.774	-2.84325
AC091053.1	antisense	528.063	-4.12882
AL022313.4	sense_overlapping	544.089	-4.24885
MYLKP1	pseudogene	706.002	-3.66459
MIR503HG	lincRNA	1185.55	-2.92458
AL139220.2	lincRNA	1375.37	-3.04065
LINC02754	lincRNA	1983.02	-3.29658
