# Supplementary material for: Identification and Functional Characterization of Novel MYC-Regulated Long Noncoding RNAs in Group 3 Medulloblastoma
Source: Cancers (Basel). 2021 Jul 30;13(15):3853. doi: 10.3390/cancers13153853 (PMC8345409; doi:10.3390/cancers13153853)
Supplement: Supplementary file 1 [file cancers-13-03853-s001.zip › Supplementary Materials/Dataset S4.xlsx]

## Sheet: Crossed_CPM+FC_up
Dataset S4
Gene_name	Gene_type	Mean (CPM)_OMO+DOX	log2FC_OMO+DOXvsOMO
LINC00535	antisense	128.629	5.27942
AL353768.2	antisense	131.886	5.54316
AC015660.1	lincRNA	149.202	5.85146
LINC00242	lincRNA	155.423	5.09521
AC093627.4	lincRNA	178.511	5.86134
PAUPAR	processed_transcript	189.492	10.5629
CTAGE11P	pseudogene	197.477	7.47523
CCDC39	lncRNA	220.877	6.89806
SNX18P3	pseudogene	229.326	3.79177
AC108734.4	lincRNA	240.638	10.9094
AC245297.1	pseudogene	273.017	7.65575
AL390961.1	lincRNA	294.411	11.2009
AL162591.2	antisense	364.785	5.80893
LINC00937	lincRNA	393.902	4.03653
HSPD1P6	pseudogene	448.205	6.05077
AC103718.1	lincRNA	496.175	10.3861
ANAPC1P1	pseudogene	584.75	6.48822
MIR4500HG	lincRNA	635.684	5.11749
LINC01151	lincRNA	642.29	6.73571
AC246817.2	lincRNA	835.995	5.83781
LMCD1-AS1	antisense	876.654	9.98875
AC036108.2	antisense	919.822	4.31442
AC084212.1	lncRNA	1334.82	11.8133
C1orf220	lincRNA	1587.53	4.43452
FAM238B	pseudogene	1623.76	13.6642
AP001626.1	antisense	1759.14	13.7783
Z99572.1	lincRNA	2044.81	3.65626
AL449106.1	antisense	11302.4	8.1011
